# Supplementary material for: 4,4′-(2,6-Dihydroxy­naphthalene-1,5-diyldimethyl­ene)dipyridinium bis­(per­chlorate)
Source: Acta Crystallogr Sect E Struct Rep Online. 2008 May 30;64(Pt 6):o1173. doi: 10.1107/S1600536808015092 (PMC2961400; doi:10.1107/S1600536808015092)
Supplement: Supplementary file 2 [file e-64-o1173-Isup2.hkl]

# 
# h,k,l, Fc-squared, Fo-squared, sigma(Fo-squared) and status flag 
# 
data_I

_audit_update_record
;
2008-05-09 # Formatted by publCIF
;
_shelx_title ' 11 in P2(1)/c' 
_shelx_refln_list_code          4 
_shelx_F_calc_maximum      166.87 
_exptl_crystal_F_000       560.00 
_reflns_d_resolution_high  0.8409 
 
loop_ 
 _symmetry_equiv_pos_as_xyz 
 'x, y, z' 
 '-x, y+1/2, -z+1/2' 
 '-x, -y, -z' 
 'x, -y-1/2, z-1/2' 
 
_cell_length_a     4.9587 
_cell_length_b    13.0399 
_cell_length_c    17.8291 
_cell_angle_alpha  90.000 
_cell_angle_beta   96.767 
_cell_angle_gamma  90.000 
 
_shelx_F_squared_multiplier     1.000 
 
loop_ 
 _refln_index_h 
 _refln_index_k 
 _refln_index_l 
 _refln_F_squared_calc 
 _refln_F_squared_meas 
 _refln_F_squared_sigma 
 _refln_observed_status 
   1   0   0      932.83      956.31     12.42 o 
   2   0   0      175.82      126.44      3.74 o 
   3   0   0     1250.61     1097.77     13.36 o 
   4   0   0      243.61      244.47      6.06 o 
   5   0   0       58.10       62.00      5.04 o 
   1   1   0      376.03      361.19      3.72 o 
   2   1   0      706.90      717.96      6.24 o 
   3   1   0       34.66       27.89      1.65 o 
   4   1   0       24.71       28.01      2.06 o 
   5   1   0        9.40       17.72      2.73 o 
   0   2   0       12.71       19.21      1.86 o 
   1   2   0      288.36      306.90      6.71 o 
   2   2   0      885.76      845.22      7.07 o 
   3   2   0      328.77      336.81      4.47 o 
   4   2   0       98.79       84.46      2.72 o 
   5   2   0        3.61        4.80      2.57 o 
   1   3   0     5989.49     6481.72     49.20 o 
   2   3   0      302.68      346.63      5.24 o 
   3   3   0        1.87        1.98      1.15 o 
   4   3   0       88.97       90.98      2.76 o 
   5   3   0        2.68        6.68      2.65 o 
   0   4   0     3374.52     3618.36     32.41 o 
   1   4   0       14.76       17.18      1.83 o 
   2   4   0     4864.03     5138.03     41.07 o 
   3   4   0      389.56      363.23      4.81 o 
   4   4   0      239.20      223.50      4.75 o 
   5   4   0        4.19        6.86      4.09 o 
   1   5   0       43.64       65.58      2.37 o 
   2   5   0     2367.68     2422.19     21.86 o 
   3   5   0       14.08       20.18      1.94 o 
   4   5   0        8.32        6.71      2.15 o 
   5   5   0       34.57       34.04      5.56 o 
   0   6   0     2750.21     3152.05     29.53 o 
   1   6   0      204.83      194.88      4.02 o 
   2   6   0     1601.30     1614.24     16.26 o 
   3   6   0       88.90       92.97      3.68 o 
   4   6   0       30.17       38.95      2.99 o 
   5   6   0        1.35        5.34      6.04 o 
   1   7   0      349.77      308.24      5.40 o 
   2   7   0        0.28        0.00      1.79 o 
   3   7   0      264.34      278.54      6.27 o 
   4   7   0      256.38      218.73      5.86 o 
   5   7   0       13.60       12.05      4.39 o 
   0   8   0      377.04      377.08      6.35 o 
   1   8   0      737.94      756.22      9.65 o 
   2   8   0      207.45      203.68      5.07 o 
   3   8   0        4.18        1.55      2.17 o 
   4   8   0        5.16       10.35      2.56 o 
   5   8   0       19.69       21.55      5.26 o 
   1   9   0      307.55      313.11      6.03 o 
   2   9   0       28.20       25.41      2.94 o 
   3   9   0       62.73       51.13      3.46 o 
   4   9   0        3.36        4.25      3.09 o 
   0  10   0      803.21      835.22     14.55 o 
   1  10   0        1.10        1.29      1.71 o 
   2  10   0       86.10       80.46      3.79 o 
   3  10   0       17.42       21.05      2.98 o 
   4  10   0      136.35      127.67     13.01 o 
   1  11   0      382.00      353.08      6.99 o 
   2  11   0       38.72       50.46      3.40 o 
   3  11   0       44.04       43.45      3.47 o 
   4  11   0        0.10        0.49      4.41 o 
   0  12   0       21.46       17.66      6.20 o 
   1  12   0      129.26      126.85      4.78 o 
   2  12   0       10.19       14.93      2.77 o 
   3  12   0        3.84        2.94      2.35 o 
   1  13   0        2.43        8.56      3.04 o 
   2  13   0        1.12        1.98      2.23 o 
   3  13   0       48.03       56.54      3.86 o 
   0  14   0      183.71      169.45     12.39 o 
   1  14   0       25.09       34.32      9.91 o 
   2  14   0      100.14       91.33      5.06 o 
   1  15   0        2.04        8.66      3.79 o 
  -5   1   1       26.79       33.47      3.01 o 
  -4   1   1      138.23      126.53      3.22 o 
  -3   1   1       19.12       21.50      1.75 o 
  -2   1   1     2622.59     2579.07     17.44 o 
  -1   1   1     1523.60     1684.43     11.16 o 
   1   1   1     2775.90     3240.25     28.61 o 
   2   1   1      560.86      587.56      5.40 o 
   3   1   1        5.72        4.33      1.22 o 
   4   1   1      245.20      232.29      5.53 o 
   5   1   1       20.55       26.38      3.19 o 
  -5   2   1       27.37       37.24      4.54 o 
  -4   2   1        2.59        5.72      1.50 o 
  -3   2   1     3233.26     3144.41     21.93 o 
  -2   2   1      189.71      219.22      2.99 o 
  -1   2   1    27845.34    30750.76    223.75 o 
   0   2   1     3002.59     3636.99     28.04 o 
   1   2   1     6119.85     6901.35     64.79 o 
   2   2   1      586.53      499.08      5.55 o 
   3   2   1      169.72      155.22      2.97 o 
   4   2   1      272.06      266.07      5.02 o 
   5   2   1       15.44       24.18      3.60 o 
  -5   3   1       39.17       47.21      5.51 o 
  -4   3   1       41.53       47.17      2.42 o 
  -3   3   1        0.19        3.68      1.39 o 
  -2   3   1      163.34      218.57      3.02 o 
  -1   3   1     5999.90     6754.60     51.33 o 
   0   3   1      849.50      903.06      6.54 o 
   1   3   1     7862.99     8999.19     59.88 o 
   2   3   1     1399.97     1432.14     11.84 o 
   3   3   1      242.34      230.62      3.69 o 
   4   3   1       10.48       12.03      1.90 o 
   5   3   1        0.27        3.71      2.54 o 
  -5   4   1      166.46      150.15      7.99 o 
  -4   4   1        0.32        1.11      1.38 o 
  -3   4   1      203.30      167.24      3.09 o 
  -2   4   1       53.53       57.51      3.89 o 
  -1   4   1      910.58      910.80      8.39 o 
   0   4   1     1415.95     1543.59     10.69 o 
   1   4   1     3038.25     3460.15     27.84 o 
   2   4   1      629.06      604.45      6.70 o 
   3   4   1       60.25       54.98      1.98 o 
   4   4   1       18.02       22.95      2.36 o 
   5   4   1        2.81        1.09      3.70 o 
  -5   5   1       18.57       16.61      4.68 o 
  -4   5   1      299.32      294.72      6.48 o 
  -3   5   1      485.05      504.07      6.69 o 
  -2   5   1      177.93      129.06      3.67 o 
  -1   5   1       97.59       93.40      3.22 o 
   0   5   1     2108.40     2176.81     14.77 o 
   1   5   1      292.70      256.90      4.37 o 
   2   5   1      584.15      607.37      7.91 o 
   3   5   1      388.11      374.22      5.58 o 
   4   5   1       76.45       79.12      4.23 o 
   5   5   1       43.05       42.09      5.64 o 
  -5   6   1       29.66       35.42      6.97 o 
  -4   6   1      162.59      149.42      4.86 o 
  -3   6   1      417.81      407.88     11.41 o 
  -2   6   1      227.37      214.66      4.80 o 
  -1   6   1        8.50       13.21      1.76 o 
   0   6   1       13.27       18.05      1.24 o 
   1   6   1     2395.60     2577.01     22.45 o 
   2   6   1        1.69        3.01      1.63 o 
   3   6   1        1.85        1.36      1.92 o 
   4   6   1      212.60      185.34      6.29 o 
   5   6   1       22.74       31.96      5.48 o 
  -5   7   1        2.34        7.18      7.12 o 
  -4   7   1       21.53       25.67      3.09 o 
  -3   7   1      774.83      656.09     10.15 o 
  -2   7   1      165.45      141.87      4.10 o 
  -1   7   1      769.28      896.60     10.44 o 
   0   7   1      499.42      582.94      5.70 o 
   1   7   1      114.66      112.11      3.32 o 
   2   7   1        2.93        1.72      1.97 o 
   3   7   1        7.85       13.00      4.83 o 
   4   7   1      131.29      112.99      5.24 o 
   5   7   1        0.69        5.55      5.11 o 
  -5   8   1       25.78       23.04      5.58 o 
  -4   8   1       51.79       50.60      3.43 o 
  -3   8   1      596.71      552.88      9.28 o 
  -2   8   1       20.43       33.50      2.90 o 
  -1   8   1      501.12      493.98      7.45 o 
   0   8   1       28.56       40.64      1.58 o 
   1   8   1      181.88      190.03      5.45 o 
   2   8   1       77.10       85.69      3.56 o 
   3   8   1        1.03        3.34      2.68 o 
   4   8   1       26.21       23.68      3.78 o 
  -4   9   1       91.89       84.39      4.19 o 
  -3   9   1       20.90       20.76      2.95 o 
  -2   9   1      330.96      324.57      6.69 o 
  -1   9   1      474.89      507.59      7.95 o 
   0   9   1        4.93        6.13      1.20 o 
   1   9   1      200.69      201.25      4.85 o 
   2   9   1      108.79       90.26      3.83 o 
   3   9   1       15.80       21.01      2.91 o 
   4   9   1      215.12      177.73      6.65 o 
  -4  10   1       38.82       44.76      4.51 o 
  -3  10   1        3.43        7.34      2.54 o 
  -2  10   1       54.22       46.65      3.16 o 
  -1  10   1       14.35       18.68      2.48 o 
   0  10   1       90.41       82.96      2.28 o 
   1  10   1       14.47       16.74      2.42 o 
   2  10   1       48.09       42.05      3.09 o 
   3  10   1        8.40       10.63      2.50 o 
   4  10   1       75.54       64.76      4.75 o 
  -4  11   1       41.64       52.61      4.67 o 
  -3  11   1        0.37        1.38      2.34 o 
  -2  11   1        2.68        3.53      2.12 o 
  -1  11   1       28.49       25.32      2.81 o 
   0  11   1       23.55       32.85      3.58 o 
   1  11   1        0.38        0.30      1.86 o 
   2  11   1        0.06        0.44      2.33 o 
   3  11   1        5.44       12.43      4.48 o 
   4  11   1        0.01        1.73      2.62 o 
  -3  12   1       93.26       96.62      4.49 o 
  -2  12   1      120.14      113.03      5.42 o 
  -1  12   1       56.57       61.22      4.04 o 
   0  12   1      245.21      250.73      9.53 o 
   1  12   1      126.83      130.17      5.61 o 
   2  12   1        4.67        2.06      2.14 o 
   3  12   1        2.92        5.23      2.43 o 
  -3  13   1       15.08       17.36      3.18 o 
  -2  13   1       53.73       57.06      3.62 o 
  -1  13   1       28.24       30.45      3.48 o 
   0  13   1       24.72       23.20      4.82 o 
   1  13   1       30.47       36.75      3.64 o 
   2  13   1       14.54       25.95      3.24 o 
   3  13   1       43.93       50.52      3.71 o 
  -2  14   1        0.37        5.84      3.05 o 
  -1  14   1        4.09        6.20      3.72 o 
   0  14   1       64.99       51.92      6.35 o 
   1  14   1        3.82        5.11      5.42 o 
   2  14   1        2.12        6.13      2.59 o 
  -1  15   1        2.26       12.17      5.11 o 
   0  15   1       22.13       28.02      5.34 o 
   1  15   1        0.52        1.00      4.65 o 
  -5   0   2        5.94       11.51      5.73 o 
  -4   0   2      459.48      418.11      9.18 o 
  -3   0   2        7.33        3.40      1.77 o 
  -2   0   2     1839.09     1875.17     18.83 o 
  -1   0   2     3347.07     3815.37     33.72 o 
   1   0   2     2174.32     2470.16     39.03 o 
   2   0   2     3631.10     3562.19     39.40 o 
   3   0   2      185.12      167.83      4.32 o 
   4   0   2      104.59      102.27      5.68 o 
   5   0   2       16.43       25.12      4.45 o 
  -5   1   2        0.33        5.02      3.13 o 
  -4   1   2      364.18      348.92      6.88 o 
  -3   1   2      211.95      193.27      4.41 o 
  -2   1   2      486.51      455.58      4.68 o 
  -1   1   2      118.48      101.42      1.98 o 
   0   1   2        1.45        4.03      1.02 o 
   1   1   2    15662.94    17275.47    175.56 o 
   2   1   2      262.94      272.85      5.23 o 
   3   1   2      530.63      555.78      6.73 o 
   4   1   2       20.35       31.25      2.87 o 
   5   1   2       11.21       15.24      2.81 o 
  -5   2   2        8.69       11.72      2.85 o 
  -4   2   2       20.79       28.73      2.11 o 
  -3   2   2       28.35       20.60      1.76 o 
  -2   2   2      869.90      955.67      7.81 o 
  -1   2   2      122.56      123.23      4.99 o 
   0   2   2       24.81       20.79      1.30 o 
   1   2   2     6508.02     7290.88     76.10 o 
   2   2   2      253.93      264.29      4.05 o 
   3   2   2      231.92      252.85      3.81 o 
   4   2   2       48.87       64.91      4.16 o 
   5   2   2        1.53        4.62      2.56 o 
  -5   3   2        3.92        3.25      4.65 o 
  -4   3   2      299.46      291.03      4.74 o 
  -3   3   2      267.74      248.46      3.84 o 
  -2   3   2      242.04      175.54      2.64 o 
  -1   3   2     3649.36     4208.86     33.13 o 
   0   3   2     4103.05     4815.60     36.34 o 
   1   3   2     1304.76     1329.64     11.56 o 
   2   3   2      274.27      244.49      3.61 o 
   3   3   2     1341.67     1338.29     11.15 o 
   4   3   2       51.07       51.82      3.07 o 
   5   3   2      230.89      220.65      9.41 o 
  -5   4   2      132.95      119.83     15.95 o 
  -4   4   2       15.15       23.64      2.43 o 
  -3   4   2      370.82      351.09      4.56 o 
  -2   4   2     1703.19     1845.75     15.11 o 
  -1   4   2      459.67      561.06      6.76 o 
   0   4   2      133.04      138.50      2.36 o 
   1   4   2      105.41       85.17      2.42 o 
   2   4   2      148.03      124.94      2.71 o 
   3   4   2      164.06      148.04      3.07 o 
   4   4   2      418.03      396.84      8.84 o 
   5   4   2        8.44        3.79      3.65 o 
  -5   5   2        6.97        7.47      3.87 o 
  -4   5   2       73.93       74.28      5.77 o 
  -3   5   2      111.05      102.13      2.93 o 
  -2   5   2       84.79       96.40      3.20 o 
  -1   5   2     2213.85     2389.89     20.86 o 
   0   5   2      136.86      147.89      2.26 o 
   1   5   2      341.09      369.21      5.99 o 
   2   5   2       13.85       17.20      1.67 o 
   3   5   2        0.02        2.69      1.26 o 
   4   5   2        5.56        6.62      4.80 o 
   5   5   2        0.69        0.44      3.65 o 
  -5   6   2        3.58        7.01      4.80 o 
  -4   6   2       52.10       45.25      3.35 o 
  -3   6   2       83.57       73.47      3.54 o 
  -2   6   2        1.28        0.00      1.70 o 
  -1   6   2       12.86       24.80      1.97 o 
   0   6   2      455.27      473.48      4.77 o 
   1   6   2      464.48      473.19      6.98 o 
   2   6   2       74.36       78.44      2.98 o 
   3   6   2      728.20      605.81     17.29 o 
   4   6   2      184.10      166.24      8.10 o 
   5   6   2        6.81        9.56      4.01 o 
  -5   7   2       13.86        7.17      8.52 o 
  -4   7   2      115.50      116.92      4.64 o 
  -3   7   2      105.31       87.31      5.23 o 
  -2   7   2      169.56      164.65      4.41 o 
  -1   7   2      186.89      189.25      4.28 o 
   0   7   2      308.83      340.68      4.09 o 
   1   7   2      223.30      219.48      4.52 o 
   2   7   2       77.21       71.81      3.10 o 
   3   7   2     2014.15     1860.78     61.90 o 
   4   7   2      122.51       99.37      8.98 o 
   5   7   2       49.34       53.39      6.31 o 
  -5   8   2       16.40       15.40      4.92 o 
  -4   8   2       38.48       31.76      3.44 o 
  -3   8   2      416.23      381.76      7.73 o 
  -2   8   2       63.21       52.94      3.04 o 
  -1   8   2        7.41        8.41      2.10 o 
   0   8   2        8.71        7.86      1.15 o 
   1   8   2      183.96      168.10      4.21 o 
   2   8   2       80.29       70.02      3.28 o 
   3   8   2      134.85      114.60      4.22 o 
   4   8   2       12.89       28.28      3.45 o 
  -4   9   2       33.73       25.21      3.57 o 
  -3   9   2       37.54       43.79      3.41 o 
  -2   9   2        0.46        0.00      1.91 o 
  -1   9   2       27.15       27.06      2.71 o 
   0   9   2      162.36      197.79      4.32 o 
   1   9   2        1.79        0.00      2.06 o 
   2   9   2        3.92        0.53      2.09 o 
   3   9   2        6.32       10.84      2.77 o 
   4   9   2       15.72       29.88      7.34 o 
  -4  10   2       31.99       30.41      3.32 o 
  -3  10   2      251.23      241.71      7.24 o 
  -2  10   2       40.86       38.36      3.23 o 
  -1  10   2       48.99       58.47      3.05 o 
   0  10   2        0.03        3.62      1.26 o 
   1  10   2        7.20        4.14      2.11 o 
   2  10   2      492.47      477.43      9.52 o 
   3  10   2       23.39       23.09      2.99 o 
   4  10   2       45.86       40.90      3.96 o 
  -4  11   2       14.79       19.64      3.82 o 
  -3  11   2        0.73        1.23      2.32 o 
  -2  11   2       89.50       99.27      4.16 o 
  -1  11   2       39.89       40.72      3.01 o 
   0  11   2      209.73      208.88      4.82 o 
   1  11   2      232.30      217.12      5.50 o 
   2  11   2        1.92        4.41      2.13 o 
   3  11   2       78.81       77.00      3.98 o 
   4  11   2       15.51       15.23      3.23 o 
  -3  12   2       23.28       25.50      3.48 o 
  -2  12   2        3.33        3.01      2.20 o 
  -1  12   2       47.92       50.90      3.07 o 
   0  12   2        3.50        4.46      3.39 o 
   1  12   2       27.40       30.85      3.42 o 
   2  12   2        0.15        0.00      1.91 o 
   3  12   2        1.57        4.95      2.36 o 
  -3  13   2        0.45        2.23      2.40 o 
  -2  13   2        3.30        2.65      2.33 o 
  -1  13   2        6.40       10.27      2.81 o 
   0  13   2      205.80      191.35      8.76 o 
   1  13   2       17.42       28.01      3.74 o 
   2  13   2        2.53       10.48      3.16 o 
   3  13   2       12.98       15.95      2.90 o 
  -2  14   2       18.66       18.88      5.40 o 
  -1  14   2      380.90      366.81      9.48 o 
   0  14   2        0.05        2.72      3.39 o 
   1  14   2       12.18        3.85      3.48 o 
   2  14   2       12.11       20.69      4.29 o 
  -1  15   2        7.73       10.19      4.14 o 
   0  15   2        0.05        2.61      3.70 o 
   1  15   2        8.43       16.28      6.20 o 
  -5   1   3       15.94       16.93      2.09 o 
  -4   1   3       58.11       50.48      2.42 o 
  -3   1   3      290.84      282.34      4.20 o 
  -2   1   3      423.66      387.33      4.30 o 
  -1   1   3        3.50        5.23      0.93 o 
   0   1   3    18203.43    20354.97    170.95 o 
   1   1   3       64.69       51.34      2.82 o 
   2   1   3      497.82      432.50      8.38 o 
   3   1   3      376.25      386.28      4.99 o 
   4   1   3      265.06      272.91      6.26 o 
   5   1   3       11.22       14.14      2.74 o 
  -5   2   3        9.39       13.00      3.35 o 
  -4   2   3        6.07        6.77      1.61 o 
  -3   2   3       17.70       12.77      1.58 o 
  -2   2   3      340.68      346.46      4.01 o 
  -1   2   3     4797.96     4894.21     37.90 o 
   0   2   3     1287.60     1354.01     13.29 o 
   1   2   3     4663.60     4829.01     64.74 o 
   2   2   3      357.55      335.88      4.46 o 
   3   2   3      297.09      288.55      7.57 o 
   4   2   3      147.48      146.08      4.69 o 
   5   2   3       23.05       30.98      3.87 o 
  -5   3   3       18.78       23.90      3.75 o 
  -4   3   3       29.65       35.87      3.17 o 
  -3   3   3        0.04        3.81      1.16 o 
  -2   3   3      288.72      286.83      3.57 o 
  -1   3   3       63.03       66.94      2.15 o 
   0   3   3     4616.65     5120.93     44.93 o 
   1   3   3      508.92      468.56      5.41 o 
   2   3   3        5.43        3.72      1.19 o 
   3   3   3        6.12       12.12      1.54 o 
   4   3   3       17.36       25.24      2.61 o 
   5   3   3       11.48       13.90      3.22 o 
  -5   4   3        3.92        5.98      6.23 o 
  -4   4   3       56.36       51.60      2.58 o 
  -3   4   3      175.55      151.51      2.93 o 
  -2   4   3      428.68      462.21      8.76 o 
  -1   4   3      373.76      388.98      5.48 o 
   0   4   3      116.45      107.41      2.95 o 
   1   4   3      409.02      339.20      5.51 o 
   2   4   3      556.37      560.34      6.23 o 
   3   4   3      325.22      348.55      5.19 o 
   4   4   3       18.11       27.09      2.94 o 
   5   4   3        2.45        8.20      3.94 o 
  -5   5   3        2.64       10.82      3.12 o 
  -4   5   3      203.41      205.04      5.70 o 
  -3   5   3      349.95      303.96      5.01 o 
  -2   5   3      226.40      195.31      4.45 o 
  -1   5   3      627.77      647.95      7.96 o 
   0   5   3     1677.32     1630.59     14.55 o 
   1   5   3      332.03      357.98      5.26 o 
   2   5   3     4174.46     4483.93     41.95 o 
   3   5   3      347.79      353.71      6.20 o 
   4   5   3      220.91      191.48     10.53 o 
   5   5   3       27.46       31.31      5.80 o 
  -5   6   3       44.69       38.98      5.32 o 
  -4   6   3      228.61      231.95      6.30 o 
  -3   6   3      300.83      289.50      7.42 o 
  -2   6   3      894.25      950.92     11.45 o 
  -1   6   3       16.78       29.95      2.08 o 
   0   6   3       90.29       89.03      2.20 o 
   1   6   3      473.42      415.39      6.12 o 
   2   6   3       44.35       43.99      1.97 o 
   3   6   3        3.21        6.67      1.94 o 
   4   6   3       38.40       36.77      5.78 o 
   5   6   3       20.44       18.20      4.90 o 
  -5   7   3        0.53        6.51      2.85 o 
  -4   7   3        0.48        0.00      2.10 o 
  -3   7   3       16.33        8.08      3.14 o 
  -2   7   3      294.43      310.48      6.19 o 
  -1   7   3      323.28      319.53      5.67 o 
   0   7   3      356.96      389.21      4.96 o 
   1   7   3      312.78      326.40      5.65 o 
   2   7   3       10.02       14.14      2.48 o 
   3   7   3       71.35       78.26      5.20 o 
   4   7   3       28.22       31.29      5.68 o 
   5   7   3        0.73        2.88      3.94 o 
  -5   8   3       15.85       18.94      3.53 o 
  -4   8   3       40.14       48.63      3.72 o 
  -3   8   3       44.50       56.40      4.56 o 
  -2   8   3      190.23      161.03      4.63 o 
  -1   8   3      257.28      241.88      5.44 o 
   0   8   3      670.78      701.33      8.46 o 
   1   8   3      793.18      763.12      9.78 o 
   2   8   3      202.64      188.29      4.91 o 
   3   8   3      119.10      125.28      4.82 o 
   4   8   3       26.75       22.86      5.14 o 
  -4   9   3       55.52       53.75      3.73 o 
  -3   9   3       18.93       28.66      3.39 o 
  -2   9   3       83.92      100.23      3.97 o 
  -1   9   3       15.47       17.85      2.45 o 
   0   9   3     2132.88     2177.97     17.98 o 
   1   9   3      111.42      113.92      3.82 o 
   2   9   3      309.57      298.88      8.85 o 
   3   9   3      207.58      184.14      7.91 o 
   4   9   3      167.11      162.15      8.65 o 
  -4  10   3       19.42       23.07      3.28 o 
  -3  10   3       55.74       47.25      3.51 o 
  -2  10   3       14.97       27.30      3.15 o 
  -1  10   3      189.17      185.20      4.96 o 
   0  10   3        4.83        7.35      2.28 o 
   1  10   3      348.30      348.52      6.72 o 
   2  10   3       80.18       80.16      3.83 o 
   3  10   3       66.01       66.61      3.71 o 
   4  10   3       82.15       74.10      6.46 o 
  -4  11   3        2.83        6.76      2.77 o 
  -3  11   3       21.87       14.59      3.89 o 
  -2  11   3      225.81      197.60      5.68 o 
  -1  11   3        5.94        6.81      2.18 o 
   0  11   3       83.87       93.80      3.27 o 
   1  11   3      128.36      124.47      4.36 o 
   2  11   3       38.62       43.17      3.31 o 
   3  11   3        2.66        8.25      3.22 o 
  -3  12   3       20.78       25.60      3.74 o 
  -2  12   3       55.78       55.72      3.55 o 
  -1  12   3       72.51       80.17      5.32 o 
   0  12   3       18.25       14.87      4.38 o 
   1  12   3      244.08      226.20      9.48 o 
   2  12   3       13.08       13.41      2.59 o 
   3  12   3       16.16       20.43      2.95 o 
  -3  13   3       37.32       42.28      3.83 o 
  -2  13   3       35.77       38.05      3.41 o 
  -1  13   3       25.00       27.67      3.32 o 
   0  13   3      127.30      108.18     15.02 o 
   1  13   3      158.93      161.25      9.24 o 
   2  13   3      130.07      127.03      4.86 o 
  -2  14   3        4.03       10.93      2.47 o 
  -1  14   3        0.27        4.62      2.77 o 
   0  14   3        2.81        1.11      3.35 o 
   1  14   3        1.83        7.92      4.18 o 
   2  14   3       20.81       28.83      3.77 o 
  -1  15   3      158.04      157.53      8.76 o 
   0  15   3       81.90       97.10     10.22 o 
   1  15   3       10.27       16.21      4.49 o 
  -5   0   4        0.70        2.83      3.00 o 
  -4   0   4      115.74      101.00      4.29 o 
  -3   0   4       31.99       41.12      2.67 o 
  -2   0   4     4469.70     4640.77     42.48 o 
  -1   0   4     5504.37     5706.09     87.36 o 
   0   0   4     4260.14     4421.13     66.91 o 
   1   0   4     1137.63     1058.20     20.45 o 
   2   0   4      196.64      168.21      7.74 o 
   3   0   4      230.97      232.33     10.53 o 
   4   0   4      130.85      140.73      6.78 o 
   5   0   4       11.86       16.86      3.87 o 
  -5   1   4        2.58        8.02      1.74 o 
  -4   1   4       22.82       27.91      2.22 o 
  -3   1   4     1180.76     1179.02     10.35 o 
  -2   1   4       44.37       35.89      1.51 o 
  -1   1   4       34.29       29.63      2.01 o 
   0   1   4     1724.25     1953.36     18.24 o 
   1   1   4      232.10      239.71      5.58 o 
   2   1   4      690.41      623.37     11.16 o 
   3   1   4       72.58       73.03      4.71 o 
   4   1   4       43.46       58.78      3.54 o 
   5   1   4       54.64       57.05      3.62 o 
  -5   2   4        6.12        9.21      2.20 o 
  -4   2   4       88.58       79.73      2.75 o 
  -3   2   4       80.45       59.42      2.14 o 
  -2   2   4       15.87       18.98      1.30 o 
  -1   2   4        1.08        1.08      1.09 o 
   0   2   4      115.51      128.67      2.89 o 
   1   2   4        8.71        9.97      1.11 o 
   2   2   4       79.15       78.35      3.29 o 
   3   2   4       99.10      104.97      2.97 o 
   4   2   4       18.24       12.68      2.57 o 
   5   2   4        1.69        8.64      2.33 o 
  -5   3   4       39.98       51.68      5.26 o 
  -4   3   4      152.81      148.29      4.05 o 
  -3   3   4      166.81      138.02      2.89 o 
  -2   3   4       13.05        9.79      1.35 o 
  -1   3   4      593.52      542.23      6.61 o 
   0   3   4     3143.20     3166.27     29.14 o 
   1   3   4     3292.24     3572.27     35.40 o 
   2   3   4       28.14       40.08      3.34 o 
   3   3   4       15.22       14.07      1.65 o 
   4   3   4      221.75      210.79      5.61 o 
   5   3   4       56.32       56.95      5.63 o 
  -5   4   4        0.28        2.83      2.19 o 
  -4   4   4      436.02      416.89      6.75 o 
  -3   4   4      202.19      196.41      3.40 o 
  -2   4   4      227.23      179.38      4.26 o 
  -1   4   4        8.01        1.23      1.55 o 
   0   4   4      369.20      314.98      5.34 o 
   1   4   4     1095.37      980.89     11.36 o 
   2   4   4       38.22       58.96      2.37 o 
   3   4   4      539.08      525.51      7.17 o 
   4   4   4        2.52       11.47      2.75 o 
   5   4   4        1.83        3.72      3.65 o 
  -5   5   4        0.92        1.41      2.19 o 
  -4   5   4      155.22      151.45      5.10 o 
  -3   5   4       95.38       92.69      2.75 o 
  -2   5   4      110.55      118.64      3.62 o 
  -1   5   4       38.64       37.56      2.06 o 
   0   5   4      192.82      184.82      4.77 o 
   1   5   4       38.67       46.43      2.47 o 
   2   5   4       11.48       20.30      1.73 o 
   3   5   4       31.54       35.64      2.54 o 
   4   5   4       20.95       26.12      5.12 o 
   5   5   4        0.20        4.95      3.87 o 
  -5   6   4        3.87        7.30      2.82 o 
  -4   6   4      106.76      111.78      4.78 o 
  -3   6   4        8.56       12.27      2.58 o 
  -2   6   4      277.01      229.65      6.20 o 
  -1   6   4      707.47      774.30      9.47 o 
   0   6   4      808.05      824.59     10.72 o 
   1   6   4      357.03      301.96      5.18 o 
   2   6   4      248.06      239.06      4.16 o 
   3   6   4       49.44       56.38      3.58 o 
   4   6   4       90.30       91.56      6.68 o 
   5   6   4        1.51        4.85      4.34 o 
  -5   7   4       58.13       63.06      3.76 o 
  -4   7   4       26.85       35.02      3.94 o 
  -3   7   4      171.67      164.27      5.10 o 
  -2   7   4      153.31      149.46      4.40 o 
  -1   7   4      525.45      532.43      9.48 o 
   0   7   4      177.45      144.06      5.23 o 
   1   7   4      490.72      444.40      6.78 o 
   2   7   4     1569.81     1567.77     14.08 o 
   3   7   4      119.92      115.05      3.93 o 
   4   7   4       41.05       45.47      6.31 o 
  -5   8   4        0.06        4.80      3.35 o 
  -4   8   4       94.53       88.20      4.31 o 
  -3   8   4       39.50       40.98      3.66 o 
  -2   8   4       13.24       14.49      2.71 o 
  -1   8   4     1023.67     1042.24     12.29 o 
   0   8   4       53.85       61.86      2.54 o 
   1   8   4       23.20       27.87      2.55 o 
   2   8   4      197.80      203.16      5.09 o 
   3   8   4        9.82       14.89      2.44 o 
   4   8   4       69.67       57.78      6.17 o 
  -4   9   4        0.08        2.47      2.36 o 
  -3   9   4       38.21       37.83      3.81 o 
  -2   9   4       31.58       34.28      3.28 o 
  -1   9   4       16.25       19.79      3.31 o 
   0   9   4       94.41       95.48      3.21 o 
   1   9   4        9.35       12.35      3.35 o 
   2   9   4       25.33       31.34      3.13 o 
   3   9   4       64.59       63.72      3.30 o 
   4   9   4       53.55       53.60      6.90 o 
  -4  10   4       92.55       90.41      4.58 o 
  -3  10   4       28.50       24.13      3.30 o 
  -2  10   4       24.87       35.99      3.51 o 
  -1  10   4      315.36      325.49      9.93 o 
   0  10   4       80.36       73.97      3.76 o 
   1  10   4      207.67      186.55      5.10 o 
   2  10   4        2.60        3.73      2.16 o 
   3  10   4        5.41        5.10      2.08 o 
   4  10   4       11.96       10.81      4.54 o 
  -4  11   4        3.05        3.87      2.52 o 
  -3  11   4      111.74      115.26      4.91 o 
  -2  11   4      229.36      220.59      6.15 o 
  -1  11   4      157.29      165.23      4.95 o 
   0  11   4      840.04      800.39     12.72 o 
   1  11   4      387.08      361.72      7.11 o 
   2  11   4       21.20       32.71      4.07 o 
   3  11   4        5.10        9.06      2.30 o 
  -3  12   4        0.74        4.35      2.55 o 
  -2  12   4       17.54       28.69      4.02 o 
  -1  12   4       68.76       67.02      4.38 o 
   0  12   4      237.36      230.00      9.31 o 
   1  12   4       68.34       64.49      5.85 o 
   2  12   4       48.89       52.27      3.37 o 
   3  12   4        6.08       11.22      2.38 o 
  -3  13   4       68.46       74.25      4.95 o 
  -2  13   4       15.57       27.25      4.20 o 
  -1  13   4       13.20       13.91      3.51 o 
   0  13   4      299.99      304.99     11.06 o 
   1  13   4        3.52        1.76      2.47 o 
   2  13   4        1.04        2.21      2.11 o 
  -2  14   4       35.51       43.88      3.46 o 
  -1  14   4        0.33        7.47      2.79 o 
   0  14   4        5.20       10.25      3.83 o 
   1  14   4       24.01       32.90      8.21 o 
   2  14   4        7.16        9.95      3.00 o 
  -1  15   4        2.83        9.70      4.01 o 
   0  15   4      148.87      135.35      8.21 o 
  -5   1   5      144.34      148.40      3.86 o 
  -4   1   5        4.27        7.56      1.73 o 
  -3   1   5      293.95      268.85      4.23 o 
  -2   1   5       66.83       67.47      1.91 o 
  -1   1   5      207.09      186.41      8.52 o 
   0   1   5     2280.99     2357.83     22.00 o 
   1   1   5      844.16      824.85     10.31 o 
   2   1   5       23.90       35.08      3.57 o 
   3   1   5       10.26        8.97      3.70 o 
   4   1   5      113.34      119.92      4.56 o 
   5   1   5        0.01        1.80      2.38 o 
  -5   2   5        6.98        9.70      2.11 o 
  -4   2   5      170.55      166.78      4.11 o 
  -3   2   5      485.64      502.91      5.99 o 
  -2   2   5       12.16       25.25      1.94 o 
  -1   2   5      118.85      106.23      4.53 o 
   0   2   5     3203.40     3433.57     31.18 o 
   1   2   5      171.94      130.36      2.49 o 
   2   2   5        6.25       20.82      2.17 o 
   3   2   5      431.91      452.10     10.58 o 
   4   2   5       12.62       15.39      2.84 o 
   5   2   5      119.71      112.74      5.01 o 
  -5   3   5       11.60       19.13      2.82 o 
  -4   3   5        3.49        6.80      1.93 o 
  -3   3   5      295.66      282.67      4.26 o 
  -2   3   5        3.64        6.53      1.62 o 
  -1   3   5      632.05      622.23      8.57 o 
   0   3   5      722.54      723.94      8.88 o 
   1   3   5       93.08       95.84      2.72 o 
   2   3   5      196.71      192.12      3.67 o 
   3   3   5       16.05       26.06      4.18 o 
   4   3   5       64.61       77.14      3.81 o 
   5   3   5        1.68        1.30      3.15 o 
  -5   4   5       14.37       18.50      2.94 o 
  -4   4   5       13.35       11.87      2.95 o 
  -3   4   5        0.01        0.12      1.29 o 
  -2   4   5      314.48      321.84      5.80 o 
  -1   4   5        0.39        0.62      0.95 o 
   0   4   5     2397.03     2834.37     27.23 o 
   1   4   5      272.41      259.98      6.88 o 
   2   4   5      287.26      283.71      5.56 o 
   3   4   5       15.85       26.97      3.64 o 
   4   4   5      185.41      209.56      6.30 o 
   5   4   5       23.96       26.27      5.34 o 
  -5   5   5       38.32       46.44      3.43 o 
  -4   5   5       34.36       40.09      3.59 o 
  -3   5   5      463.01      429.67      7.70 o 
  -2   5   5       79.95       66.08      3.48 o 
  -1   5   5      160.10      139.27      2.89 o 
   0   5   5      214.26      284.73      5.52 o 
   1   5   5      367.00      302.32      5.75 o 
   2   5   5       70.86       83.11      2.66 o 
   3   5   5      146.13      139.39      4.00 o 
   4   5   5      221.92      223.35      9.71 o 
   5   5   5        1.26        7.53      5.58 o 
  -5   6   5        6.18       14.63      2.75 o 
  -4   6   5      104.08       93.12      5.50 o 
  -3   6   5       23.73       18.48      2.88 o 
  -2   6   5      176.68      162.31      4.45 o 
  -1   6   5     1044.52     1053.48     10.00 o 
   0   6   5      583.55      572.82      8.59 o 
   1   6   5       29.55       31.02      2.47 o 
   2   6   5       72.88       60.51      2.39 o 
   3   6   5      634.98      575.62     26.88 o 
   4   6   5       57.22       54.81      5.80 o 
   5   6   5       52.29       46.83      5.95 o 
  -5   7   5       33.38       31.38      3.32 o 
  -4   7   5        0.00        0.00      2.23 o 
  -3   7   5        1.95        4.25      2.47 o 
  -2   7   5       24.50       29.74      2.81 o 
  -1   7   5       54.04       56.62      2.17 o 
   0   7   5        2.21        0.00      1.77 o 
   1   7   5        4.72        7.53      1.82 o 
   2   7   5      142.54      149.35      3.53 o 
   3   7   5       68.80       66.40      3.97 o 
   4   7   5       26.75       20.68      5.24 o 
  -4   8   5       21.87       33.63      4.52 o 
  -3   8   5        3.87        5.61      3.03 o 
  -2   8   5      109.43      107.38      4.01 o 
  -1   8   5       67.58       78.83      2.47 o 
   0   8   5      333.08      283.76      5.17 o 
   1   8   5      355.90      344.78      8.41 o 
   2   8   5      608.97      575.50     10.37 o 
   3   8   5      112.60      106.54      4.87 o 
   4   8   5        4.54        7.12      4.09 o 
  -4   9   5        5.84       14.17      3.85 o 
  -3   9   5      312.20      314.74      7.39 o 
  -2   9   5       20.78       24.76      3.01 o 
  -1   9   5      307.45      329.03      6.59 o 
   0   9   5      136.38      110.13      3.49 o 
   1   9   5      634.49      607.99     11.12 o 
   2   9   5        0.25        1.45      2.59 o 
   3   9   5       22.89       20.96      3.26 o 
   4   9   5       68.18       56.28      5.91 o 
  -4  10   5       20.03       22.79      3.41 o 
  -3  10   5       25.95       25.03      3.40 o 
  -2  10   5      376.18      376.25      7.82 o 
  -1  10   5       35.40       35.37      3.02 o 
   0  10   5       85.61       83.54      4.13 o 
   1  10   5      927.15      908.59     11.97 o 
   2  10   5        0.32        0.17      2.10 o 
   3  10   5       15.77       22.38      6.01 o 
   4  10   5        1.85        4.67      4.36 o 
  -4  11   5        0.23        5.96      2.71 o 
  -3  11   5       51.28       59.04      5.01 o 
  -2  11   5       28.61       35.94      3.53 o 
  -1  11   5       23.66       30.00      3.80 o 
   0  11   5       87.53       94.25      6.08 o 
   1  11   5        1.32        3.43      2.03 o 
   2  11   5      112.54      101.67      4.56 o 
   3  11   5       22.94       40.29      8.40 o 
  -3  12   5        0.33        0.14      2.23 o 
  -2  12   5       49.94       63.05      5.46 o 
  -1  12   5       91.60       87.77      4.64 o 
   0  12   5       21.90       31.55     11.46 o 
   1  12   5       35.01       40.91      3.53 o 
   2  12   5       11.64       14.90      2.62 o 
   3  12   5       56.97       58.68      5.80 o 
  -3  13   5       40.48       46.59      4.05 o 
  -2  13   5        4.11        3.26      4.11 o 
  -1  13   5      356.51      349.97     16.19 o 
   0  13   5       10.17       22.72      4.80 o 
   1  13   5        1.31        6.05      3.47 o 
   2  13   5       19.93       27.13      3.01 o 
  -2  14   5        5.52        6.92      3.76 o 
  -1  14   5       30.11       33.46      7.01 o 
   0  14   5       81.27       73.84      8.67 o 
   1  14   5        3.30        9.49      8.67 o 
   0  15   5        4.35        9.82      7.74 o 
  -5   0   6      168.80      167.14      7.41 o 
  -4   0   6      238.42      212.24      6.13 o 
  -3   0   6      196.31      209.38      5.35 o 
  -2   0   6       77.67       46.54      2.49 o 
  -1   0   6      335.63      332.39      9.60 o 
   0   0   6      575.83      564.10     11.77 o 
   1   0   6      207.82      194.08      3.98 o 
   2   0   6      577.60      514.85     15.18 o 
   3   0   6      212.09      231.71     11.15 o 
   4   0   6       98.47       97.35      6.02 o 
   5   0   6      367.20      333.45     11.50 o 
  -5   1   6       27.50       35.37      2.76 o 
  -4   1   6       78.62       69.70      2.72 o 
  -3   1   6       31.38       28.12      1.94 o 
  -2   1   6      313.05      327.63      6.98 o 
  -1   1   6     8541.45     9170.48     98.02 o 
   0   1   6      449.95      414.86      7.01 o 
   1   1   6      377.70      460.15      5.22 o 
   2   1   6      372.88      406.62      9.31 o 
   3   1   6      192.51      211.49      7.66 o 
   4   1   6        0.18        5.62      3.14 o 
   5   1   6        8.61        9.59      2.60 o 
  -5   2   6        0.41        6.96      2.07 o 
  -4   2   6       79.89       74.96      2.80 o 
  -3   2   6        0.03        1.15      1.30 o 
  -2   2   6       12.02       25.14      2.13 o 
  -1   2   6     1243.97     1375.23     18.73 o 
   0   2   6      753.21      892.95     10.37 o 
   1   2   6       80.20      107.18      2.40 o 
   2   2   6      563.12      573.94     11.49 o 
   3   2   6        2.39        6.56      3.65 o 
   4   2   6        0.61        3.20      3.16 o 
   5   2   6        2.00        9.74      4.06 o 
  -5   3   6       69.74       75.67      3.84 o 
  -4   3   6      117.17      122.28      4.22 o 
  -3   3   6     1415.61     1342.85     14.58 o 
  -2   3   6       44.16       38.37      2.64 o 
  -1   3   6       15.74        7.58      2.16 o 
   0   3   6      655.25      765.66     15.01 o 
   1   3   6      469.92      338.22      5.48 o 
   2   3   6        5.16        9.22      1.10 o 
   3   3   6       46.96       58.16      5.12 o 
   4   3   6       95.94      106.15      5.39 o 
   5   3   6       30.56       35.75      3.92 o 
  -5   4   6       21.44       27.46      3.28 o 
  -4   4   6        1.73        5.02      2.53 o 
  -3   4   6       38.98       53.80      3.10 o 
  -2   4   6      262.08      219.67      4.87 o 
  -1   4   6       20.61       21.61      1.73 o 
   0   4   6     1538.12     1465.09     16.03 o 
   1   4   6        1.53        2.75      1.41 o 
   2   4   6      418.11      405.68      6.83 o 
   3   4   6      653.14      671.82     13.80 o 
   4   4   6      432.26      406.17     11.09 o 
   5   4   6       24.11       40.93      6.22 o 
  -5   5   6       10.52       10.40      3.76 o 
  -4   5   6       35.03       40.40      3.72 o 
  -3   5   6      158.61      155.36      4.83 o 
  -2   5   6        6.72        7.78      1.84 o 
  -1   5   6      350.64      333.34      5.21 o 
   0   5   6       69.60       66.88      2.97 o 
   1   5   6       15.78        9.64      2.56 o 
   2   5   6      277.10      300.36      7.16 o 
   3   5   6      306.42      266.55     13.62 o 
   4   5   6       43.59       41.46      5.33 o 
   5   5   6        0.62        1.35      3.49 o 
  -5   6   6       11.75       12.81      3.52 o 
  -4   6   6       74.76       74.19      4.02 o 
  -3   6   6        0.10        0.00      2.39 o 
  -2   6   6       51.21       45.47      2.84 o 
  -1   6   6      412.74      408.20      6.16 o 
   0   6   6      505.46      405.75      7.17 o 
   1   6   6       84.38       86.78      3.73 o 
   2   6   6        0.06        2.42      1.59 o 
   3   6   6      725.45      676.03     11.72 o 
   4   6   6        4.06        2.89      4.01 o 
  -5   7   6       23.74       25.30      3.40 o 
  -4   7   6       46.25       47.99      3.68 o 
  -3   7   6      340.64      316.88      8.54 o 
  -2   7   6      156.45      161.90      5.28 o 
  -1   7   6        2.64        0.63      1.52 o 
   0   7   6      138.81      139.62      4.39 o 
   1   7   6     1242.30     1216.92     16.77 o 
   2   7   6        0.31        1.44      1.53 o 
   3   7   6       41.56       49.93      5.65 o 
   4   7   6       25.60       27.25      5.73 o 
  -4   8   6      174.69      145.99      5.49 o 
  -3   8   6       77.95       68.19      3.91 o 
  -2   8   6      175.31      194.04      5.33 o 
  -1   8   6      113.28      125.42      3.50 o 
   0   8   6      778.89      735.06     11.19 o 
   1   8   6        1.72        2.09      1.81 o 
   2   8   6      174.34      178.27      5.14 o 
   3   8   6      275.74      252.46      7.15 o 
   4   8   6       18.06       19.31      5.12 o 
  -4   9   6        0.16        2.23      2.37 o 
  -3   9   6        0.72        0.00      2.80 o 
  -2   9   6      161.87      156.39      5.06 o 
  -1   9   6       32.66       31.52      3.50 o 
   0   9   6       18.40       21.71      2.37 o 
   1   9   6      134.85      138.99      4.36 o 
   2   9   6        3.28        5.81      2.16 o 
   3   9   6        0.42        2.81      2.56 o 
   4   9   6       34.08       41.10      6.44 o 
  -4  10   6       20.80       24.95      3.76 o 
  -3  10   6       66.63       67.30      4.02 o 
  -2  10   6      137.94      141.45      4.99 o 
  -1  10   6       45.56       43.28      3.75 o 
   0  10   6      429.26      373.88      8.06 o 
   1  10   6     1074.34     1045.54     13.21 o 
   2  10   6      180.16      164.74      5.19 o 
   3  10   6       33.71       32.48      3.83 o 
  -3  11   6       32.00       34.03      3.83 o 
  -2  11   6      152.76      135.34      5.90 o 
  -1  11   6      371.31      370.77     11.09 o 
   0  11   6        1.73        2.71      5.89 o 
   1  11   6        7.10       11.14      2.43 o 
   2  11   6       59.11       66.03      3.54 o 
   3  11   6       11.71       26.32      3.82 o 
  -3  12   6       76.24       73.59      4.25 o 
  -2  12   6        1.60        3.81      2.48 o 
  -1  12   6        5.16       10.78      3.27 o 
   0  12   6      243.56      250.10     10.22 o 
   1  12   6        1.34        8.84      5.22 o 
   2  12   6        5.24        5.53      2.27 o 
   3  12   6        0.40        2.55      2.63 o 
  -2  13   6        5.57        3.23      2.47 o 
  -1  13   6       34.10       28.76      8.52 o 
   0  13   6        0.33        0.00      4.18 o 
   1  13   6       81.53       86.69      4.65 o 
   2  13   6       87.89      100.64      4.28 o 
  -2  14   6       81.31       85.40      5.16 o 
  -1  14   6        5.15        0.69      3.39 o 
   0  14   6       41.08       47.78      5.73 o 
   1  14   6        5.81        2.96      3.17 o 
  -5   1   7       45.07       54.37      4.38 o 
  -4   1   7      165.78      162.61      3.92 o 
  -3   1   7      143.03      133.55      3.14 o 
  -2   1   7     1203.45     1317.05     13.58 o 
  -1   1   7       15.24       38.25      2.94 o 
   0   1   7      149.52      177.98      4.38 o 
   1   1   7       12.93       31.58      1.52 o 
   2   1   7        4.22        9.60      2.90 o 
   3   1   7      181.11      201.98      7.67 o 
   4   1   7        0.01        0.83      9.29 o 
   5   1   7       21.81       27.98      4.34 o 
  -5   2   7       22.32       32.77      2.76 o 
  -4   2   7      264.39      257.72      4.83 o 
  -3   2   7      358.25      371.81      5.91 o 
  -2   2   7      546.85      495.19      7.24 o 
  -1   2   7      108.82      143.86      6.35 o 
   0   2   7      193.00      159.63      3.75 o 
   1   2   7      308.79      296.25      4.42 o 
   2   2   7      952.55      973.68     16.41 o 
   3   2   7      119.62      106.62      6.12 o 
   4   2   7      228.60      226.67      7.30 o 
   5   2   7       16.70       21.53      6.48 o 
  -5   3   7        6.59        7.80      2.64 o 
  -4   3   7      437.24      364.86      9.05 o 
  -3   3   7       88.96       79.95      4.92 o 
  -2   3   7      615.17      614.91      8.48 o 
  -1   3   7      528.92      586.81     15.49 o 
   0   3   7        4.13        6.36      1.63 o 
   1   3   7     3343.24     3515.03     32.93 o 
   2   3   7       63.75       68.91      2.71 o 
   3   3   7       13.83        7.06      3.87 o 
   4   3   7      169.03      144.29      6.06 o 
   5   3   7        8.13       15.46      3.44 o 
  -5   4   7       27.91       40.28      3.80 o 
  -4   4   7      194.43      173.95      5.45 o 
  -3   4   7       92.57       93.15      3.85 o 
  -2   4   7       22.19       24.51      2.54 o 
  -1   4   7      273.32      301.40      5.74 o 
   0   4   7     1104.51     1097.07     13.05 o 
   1   4   7      602.29      594.04      8.45 o 
   2   4   7        1.24        5.15      1.17 o 
   3   4   7        4.11       10.56      4.17 o 
   4   4   7      110.82      106.08      5.58 o 
   5   4   7       18.88       23.84      5.36 o 
  -5   5   7       13.52       13.16      2.76 o 
  -4   5   7      455.21      389.44      9.58 o 
  -3   5   7        1.63        5.35      2.29 o 
  -2   5   7        3.84        8.63      2.09 o 
  -1   5   7       64.47       47.78      2.60 o 
   0   5   7      147.97      109.88      4.26 o 
   1   5   7        6.00        0.00      1.53 o 
   2   5   7       24.04       30.82      2.02 o 
   3   5   7       53.09       66.37      5.20 o 
   4   5   7       19.87       17.45      4.84 o 
  -5   6   7       36.59       46.75      3.81 o 
  -4   6   7      189.41      187.98      5.95 o 
  -3   6   7       58.73       51.30      3.54 o 
  -2   6   7       12.12       16.60      2.64 o 
  -1   6   7      335.74      350.06      7.66 o 
   0   6   7     1087.01      999.57     13.03 o 
   1   6   7        0.71        0.00      1.72 o 
   2   6   7      405.91      433.95      6.66 o 
   3   6   7       54.87       57.99      4.09 o 
   4   6   7      120.71      106.68      7.22 o 
  -5   7   7        3.93        7.19      2.54 o 
  -4   7   7        0.17        0.24      2.20 o 
  -3   7   7       46.18       50.21      3.62 o 
  -2   7   7       41.95       40.58      3.06 o 
  -1   7   7       71.51       91.90      3.59 o 
   0   7   7        9.96       17.83      2.74 o 
   1   7   7       43.23       47.61      3.12 o 
   2   7   7      227.52      252.20      5.21 o 
   3   7   7      281.33      295.20     10.51 o 
   4   7   7        7.70        3.94      4.01 o 
  -4   8   7        1.16        0.40      2.34 o 
  -3   8   7      208.37      182.89      5.77 o 
  -2   8   7      584.62      570.69     13.10 o 
  -1   8   7      322.87      341.70      6.84 o 
   0   8   7      757.77      650.19     10.54 o 
   1   8   7        0.69        0.69      2.23 o 
   2   8   7      592.37      587.03      9.11 o 
   3   8   7       55.08       53.70      5.56 o 
   4   8   7        1.69        0.13      3.94 o 
  -4   9   7       72.75       69.86      4.21 o 
  -3   9   7        0.02        0.00      2.30 o 
  -2   9   7      178.36      169.18      5.36 o 
  -1   9   7      329.54      298.75     10.38 o 
   0   9   7      116.64      124.96      4.86 o 
   1   9   7      248.30      246.95      5.80 o 
   2   9   7      153.06      150.88      4.69 o 
   3   9   7       38.26       41.11      5.43 o 
   4   9   7        0.18        3.73      4.01 o 
  -4  10   7        1.73        7.06      2.60 o 
  -3  10   7      109.74       95.35      5.24 o 
  -2  10   7        0.80        1.68      2.33 o 
  -1  10   7        0.16        2.09      3.26 o 
   0  10   7      168.75      160.77      9.42 o 
   1  10   7       67.83       71.55      3.56 o 
   2  10   7       46.20       51.82      3.34 o 
   3  10   7       33.12       37.51      5.90 o 
  -3  11   7       15.08       14.62      3.24 o 
  -2  11   7       47.26       46.64      3.58 o 
  -1  11   7        0.28        0.00      3.25 o 
   0  11   7        6.31        4.50      3.26 o 
   1  11   7       12.93       18.63      2.73 o 
   2  11   7        0.36        2.12      3.26 o 
   3  11   7        0.02        0.52      3.35 o 
  -3  12   7       67.24       77.09      4.45 o 
  -2  12   7       32.61       35.48      3.57 o 
  -1  12   7       27.29       26.80      4.92 o 
   0  12   7      474.79      404.92     12.48 o 
   1  12   7       13.80       24.71      3.55 o 
   2  12   7       31.54       47.22      3.28 o 
  -2  13   7        8.28        8.19      3.09 o 
  -1  13   7       40.58       45.04      6.20 o 
   0  13   7        1.60        6.01      3.72 o 
   1  13   7       50.22       57.00      4.04 o 
   2  13   7        2.36        4.52      2.06 o 
  -1  14   7        0.33        7.66      4.65 o 
   0  14   7        5.93       11.80      4.14 o 
   1  14   7        0.01        6.51      4.65 o 
  -5   0   8      360.53      331.21      8.53 o 
  -4   0   8        4.25       14.18      4.00 o 
  -3   0   8      454.02      524.29      9.20 o 
  -2   0   8      224.18      243.48      9.91 o 
  -1   0   8        8.54        8.05      3.10 o 
   0   0   8     1427.68     1352.49     24.78 o 
   1   0   8      369.09      323.60      6.36 o 
   2   0   8      909.54      901.76     22.92 o 
   3   0   8       24.67       22.30      6.51 o 
   4   0   8       88.73       72.18      8.36 o 
   5   0   8       84.76       92.62      6.56 o 
  -5   1   8      119.02      124.90      5.01 o 
  -4   1   8        4.24        6.93      1.81 o 
  -3   1   8       14.18       22.39      2.71 o 
  -2   1   8        3.23        3.41      2.19 o 
  -1   1   8      156.73      145.96      4.82 o 
   0   1   8     1378.98     1441.35     15.43 o 
   1   1   8     1589.29     1548.79     14.42 o 
   2   1   8       38.53       35.46      4.05 o 
   3   1   8       27.92       43.90      5.64 o 
   4   1   8        4.00        5.58      4.16 o 
   5   1   8        9.88       10.52      3.05 o 
  -5   2   8       38.63       45.14      3.83 o 
  -4   2   8       87.90       91.86      5.28 o 
  -3   2   8       28.13       29.49      3.11 o 
  -2   2   8     1123.34     1163.70     18.51 o 
  -1   2   8        7.62        6.55      2.94 o 
   0   2   8     1086.30     1119.47     12.99 o 
   1   2   8      174.33      164.21      3.35 o 
   2   2   8        0.71        3.43      2.95 o 
   3   2   8       18.46       18.19      6.20 o 
   4   2   8       21.12       24.72      5.28 o 
   5   2   8        0.44        5.60      2.40 o 
  -5   3   8        0.46        0.07      2.28 o 
  -4   3   8       75.07       72.30      3.94 o 
  -3   3   8       16.35       30.61      3.16 o 
  -2   3   8        1.79        1.10      1.87 o 
  -1   3   8      422.29      325.97      7.77 o 
   0   3   8     1466.56     1858.79     19.61 o 
   1   3   8       19.17       19.97      1.88 o 
   2   3   8      110.58      106.68      3.26 o 
   3   3   8      253.06      247.58     14.56 o 
   4   3   8      114.11      109.73      6.88 o 
   5   3   8       75.61       76.75      5.01 o 
  -5   4   8       63.63       59.74      3.82 o 
  -4   4   8       28.13       35.77      3.48 o 
  -3   4   8      349.37      306.45      6.61 o 
  -2   4   8      165.50      146.57      4.26 o 
  -1   4   8       64.48       68.86      3.31 o 
   0   4   8      590.22      549.98      8.46 o 
   1   4   8      723.47      667.68      9.32 o 
   2   4   8       93.59      110.02      3.72 o 
   3   4   8      162.15      163.35      8.05 o 
   4   4   8       30.57       30.57      4.45 o 
  -5   5   8        0.37        2.89      2.47 o 
  -4   5   8       27.85       32.31      4.96 o 
  -3   5   8      362.75      341.85      7.60 o 
  -2   5   8      120.14       97.75      3.73 o 
  -1   5   8       39.88       60.57      2.84 o 
   0   5   8     1705.32     1927.43     32.27 o 
   1   5   8      105.31       80.63      3.25 o 
   2   5   8       23.73       21.94      1.77 o 
   3   5   8      150.44      167.42      7.50 o 
   4   5   8        2.92        0.00      3.47 o 
  -5   6   8        5.06        9.52      2.81 o 
  -4   6   8        0.41        0.00      2.34 o 
  -3   6   8      690.91      616.52     16.86 o 
  -2   6   8      109.71      125.02      6.21 o 
  -1   6   8      112.61      116.39      4.04 o 
   0   6   8        0.03        6.42      2.12 o 
   1   6   8        2.95        2.67      2.01 o 
   2   6   8      211.36      219.28      4.68 o 
   3   6   8       46.94       55.04      5.02 o 
   4   6   8       13.17       10.22      5.73 o 
  -4   7   8       44.80       49.68      4.12 o 
  -3   7   8       18.03       18.95      3.08 o 
  -2   7   8       13.30        6.04      3.18 o 
  -1   7   8      409.52      374.91      7.38 o 
   0   7   8      460.23      403.78      7.85 o 
   1   7   8      219.35      206.65      5.70 o 
   2   7   8        5.22        3.48      1.74 o 
   3   7   8      136.13      133.65      7.66 o 
   4   7   8        4.82        4.85      3.87 o 
  -4   8   8       13.52        5.16      3.11 o 
  -3   8   8       66.25       67.80      3.97 o 
  -2   8   8      107.80      118.27      4.60 o 
  -1   8   8      464.74      485.98      8.73 o 
   0   8   8       58.37       51.92      3.48 o 
   1   8   8       75.73       75.72      4.02 o 
   2   8   8      157.38      185.79      4.83 o 
   3   8   8        0.84        2.75      3.94 o 
   4   8   8       49.83       48.88      6.24 o 
  -4   9   8        4.86        5.67      2.63 o 
  -3   9   8        0.22        2.39      2.50 o 
  -2   9   8        0.03        0.40      2.25 o 
  -1   9   8        1.92        4.66      4.03 o 
   0   9   8       43.05       64.12      3.98 o 
   1   9   8       24.38       28.20      3.60 o 
   2   9   8      390.17      363.52      7.28 o 
   3   9   8        4.43        0.91      3.47 o 
  -4  10   8        8.92       11.01      3.01 o 
  -3  10   8       45.13       47.56      3.89 o 
  -2  10   8        8.30       15.67      3.32 o 
  -1  10   8      487.79      473.58     18.74 o 
   0  10   8      428.20      355.75     12.88 o 
   1  10   8      145.02      136.54      4.54 o 
   2  10   8       70.62       75.60      6.04 o 
   3  10   8        3.97        4.04      4.09 o 
  -3  11   8        0.14        2.51      2.90 o 
  -2  11   8      162.06      167.30      6.53 o 
  -1  11   8        2.18        4.30      3.48 o 
   0  11   8       54.91       62.24     11.93 o 
   1  11   8      214.05      220.92      8.99 o 
   2  11   8        7.28        9.44      2.31 o 
   3  11   8       25.39       30.72      5.56 o 
  -3  12   8        0.16        2.12      2.98 o 
  -2  12   8        3.51        4.23      2.86 o 
  -1  12   8       28.30       31.20      5.26 o 
   0  12   8       83.27       92.69      6.35 o 
   1  12   8       29.04       40.97      4.47 o 
   2  12   8       16.49       31.64      3.19 o 
  -2  13   8       17.63       25.44      5.41 o 
  -1  13   8       16.20       11.58      4.05 o 
   0  13   8        5.66        5.15      3.57 o 
   1  13   8       69.11       66.40      5.46 o 
   2  13   8       10.58       23.98      3.37 o 
  -1  14   8        8.05       10.83      3.94 o 
   0  14   8       14.82       15.25      4.49 o 
  -5   1   9       27.60       39.21      3.42 o 
  -4   1   9      174.51      175.34      4.66 o 
  -3   1   9        5.13       10.75      4.49 o 
  -2   1   9      215.89      210.21      6.79 o 
  -1   1   9     1574.50     1602.32     21.90 o 
   0   1   9      404.85      346.62      6.07 o 
   1   1   9        1.12        7.48      1.35 o 
   2   1   9      282.40      292.13      8.87 o 
   3   1   9       84.08       84.62      6.12 o 
   4   1   9       14.06        8.34      4.71 o 
  -5   2   9       24.56       31.41      3.20 o 
  -4   2   9       43.23       44.24      3.67 o 
  -3   2   9      561.52      579.02      9.13 o 
  -2   2   9       13.50       12.60      5.11 o 
  -1   2   9     2009.57     2226.23     30.05 o 
   0   2   9       66.45       40.71      2.41 o 
   1   2   9       98.71      144.87      3.33 o 
   2   2   9       35.57       58.26      4.68 o 
   3   2   9        2.79       13.76      4.58 o 
   4   2   9        4.23        1.97      4.32 o 
  -5   3   9        7.72       13.88      2.84 o 
  -4   3   9       23.05       30.63      3.53 o 
  -3   3   9       60.44       55.17      3.42 o 
  -2   3   9      241.79      225.73      7.45 o 
  -1   3   9      157.86      166.94      5.80 o 
   0   3   9     1021.85     1075.88     13.23 o 
   1   3   9        3.79        0.00      1.36 o 
   2   3   9        0.42        0.66      2.97 o 
   3   3   9      233.07      229.50      8.73 o 
   4   3   9      102.52      113.50      7.10 o 
  -5   4   9        1.05        0.00      2.27 o 
  -4   4   9       62.60       73.80      4.34 o 
  -3   4   9       37.97       47.52      3.39 o 
  -2   4   9      264.43      195.72      7.12 o 
  -1   4   9      342.26      374.50      8.46 o 
   0   4   9      118.13      112.58      3.80 o 
   1   4   9      203.83      190.62      7.28 o 
   2   4   9        1.11        5.59      2.05 o 
   3   4   9        0.57        1.72      3.79 o 
   4   4   9       20.43       24.41      4.05 o 
  -5   5   9       18.88       25.31      3.44 o 
  -4   5   9       72.41       66.63      3.96 o 
  -3   5   9      486.68      396.46      8.12 o 
  -2   5   9      553.66      579.91     13.03 o 
  -1   5   9       27.15       23.05      2.51 o 
   0   5   9      197.81      131.64      4.60 o 
   1   5   9      202.13      218.79      7.50 o 
   2   5   9      147.24      165.40      4.68 o 
   3   5   9      182.54      158.28      7.50 o 
   4   5   9       57.33       50.86      6.10 o 
  -5   6   9       17.59       22.55      3.43 o 
  -4   6   9       39.22       36.87      3.93 o 
  -3   6   9      527.91      482.96     11.27 o 
  -2   6   9       56.11       54.45      2.54 o 
  -1   6   9      235.57      243.85      8.19 o 
   0   6   9       12.90       16.83      2.68 o 
   1   6   9     1239.25     1205.40     15.34 o 
   2   6   9       49.21       60.43      4.97 o 
   3   6   9        0.58        9.66      3.55 o 
   4   6   9       30.89       32.73      5.73 o 
  -4   7   9        0.60        3.01      2.48 o 
  -3   7   9        1.11        5.62      2.61 o 
  -2   7   9      102.03      112.85      5.10 o 
  -1   7   9      326.87      294.58      7.45 o 
   0   7   9       21.33       30.07      3.04 o 
   1   7   9      218.12      218.80      5.93 o 
   2   7   9        0.28        0.58      1.97 o 
   3   7   9        0.27        0.00      5.89 o 
   4   7   9        2.92        3.07      4.80 o 
  -4   8   9        2.96        2.88      2.58 o 
  -3   8   9       14.66       17.27      3.51 o 
  -2   8   9      276.46      286.84      9.83 o 
  -1   8   9      454.69      404.96      9.73 o 
   0   8   9      222.06      220.59      6.17 o 
   1   8   9      176.75      165.30      5.46 o 
   2   8   9        2.45        3.10      2.55 o 
   3   8   9        0.01        3.75      4.49 o 
   4   8   9       28.50       30.01      5.87 o 
  -4   9   9       39.46       43.15      3.92 o 
  -3   9   9       33.80       27.40      3.70 o 
  -2   9   9       62.01       70.18     10.63 o 
  -1   9   9      110.54       99.95      6.22 o 
   0   9   9      496.02      448.40      9.18 o 
   1   9   9      128.34      118.05      5.00 o 
   2   9   9       76.81       84.55      4.42 o 
   3   9   9       26.34       29.98      6.51 o 
  -4  10   9       21.14       24.72      3.62 o 
  -3  10   9        1.74        3.70      2.60 o 
  -2  10   9       18.68       12.26      3.18 o 
  -1  10   9      680.11      671.29     22.30 o 
   0  10   9       72.80       90.91      4.93 o 
   1  10   9       68.36       79.39      3.71 o 
   2  10   9       16.28       25.63      3.07 o 
   3  10   9       17.88       21.93      5.13 o 
  -3  11   9        3.19        5.94      2.88 o 
  -2  11   9       11.68       15.49      4.23 o 
  -1  11   9       84.79       72.44      5.80 o 
   0  11   9      291.54      255.12      9.53 o 
   1  11   9       46.42       50.96      3.14 o 
   2  11   9        4.54        7.98      3.89 o 
   3  11   9       50.89       52.90      5.87 o 
  -3  12   9       43.30       51.85      4.25 o 
  -2  12   9        2.64        4.47      3.61 o 
  -1  12   9      113.34       94.69      6.53 o 
   0  12   9        3.31        8.50      3.57 o 
   1  12   9      104.73      110.57      7.01 o 
   2  12   9        5.47        5.80      2.70 o 
  -2  13   9       28.35       21.73      5.04 o 
  -1  13   9        2.03        6.31      3.87 o 
   0  13   9       40.83       42.57      4.80 o 
   1  13   9        0.00        3.17      3.35 o 
   0  14   9        0.01        5.52      3.70 o 
  -5   0  10       29.14       42.61      5.14 o 
  -4   0  10      594.03      607.78     21.06 o 
  -3   0  10      172.95      202.90     11.15 o 
  -2   0  10      450.46      491.00     15.80 o 
  -1   0  10       57.68       48.02      4.65 o 
   0   0  10       93.38       81.16      4.96 o 
   1   0  10      305.52      287.37      6.59 o 
   2   0  10      369.83      387.84     14.87 o 
   3   0  10       37.47       46.78      8.67 o 
   4   0  10        0.49        0.00      5.58 o 
  -5   1  10        1.29        9.27      2.78 o 
  -4   1  10        3.10        3.67      2.76 o 
  -3   1  10      166.26      174.87      7.45 o 
  -2   1  10      684.22      735.38     14.13 o 
  -1   1  10       76.31       97.31      4.38 o 
   0   1  10      189.40      151.22      4.08 o 
   1   1  10       49.91       50.37      2.17 o 
   2   1  10      195.78      205.47      7.77 o 
   3   1  10        2.14        4.65      4.16 o 
   4   1  10        4.04        7.10      4.58 o 
  -5   2  10       10.92       17.67      5.41 o 
  -4   2  10       53.63       50.55      3.76 o 
  -3   2  10      160.44      179.86      7.66 o 
  -2   2  10        9.91       12.39      3.26 o 
  -1   2  10        0.90        0.00      2.00 o 
   0   2  10        0.02        1.86      1.44 o 
   1   2  10       76.95       75.51      2.64 o 
   2   2  10       89.85       93.34      5.68 o 
   3   2  10       42.22       33.25      5.46 o 
   4   2  10        3.17        1.03      7.74 o 
  -5   3  10       72.86       79.68      4.40 o 
  -4   3  10      488.47      451.98     10.73 o 
  -3   3  10      472.57      472.74     12.26 o 
  -2   3  10       75.29       85.63      5.12 o 
  -1   3  10       12.86        7.87      2.60 o 
   0   3  10      186.26      150.94      4.34 o 
   1   3  10       17.66       17.51      1.81 o 
   2   3  10       83.86       98.21      5.78 o 
   3   3  10        0.33        0.00      3.57 o 
   4   3  10       85.73       72.58      6.22 o 
  -5   4  10        0.18        1.02      2.63 o 
  -4   4  10      147.36      131.60      5.15 o 
  -3   4  10       16.46       22.00      3.80 o 
  -2   4  10      220.58      249.65     10.38 o 
  -1   4  10      761.00      774.27     11.28 o 
   0   4  10      279.85      323.81      6.67 o 
   1   4  10       50.65       50.18      3.43 o 
   2   4  10        0.02        1.23      3.35 o 
   3   4  10       47.79       62.19      5.42 o 
   4   4  10       52.48       59.73      5.51 o 
  -5   5  10        1.48        3.70      2.74 o 
  -4   5  10       18.88       27.92      3.66 o 
  -3   5  10        0.44        0.00      2.55 o 
  -2   5  10      127.72      128.42      4.34 o 
  -1   5  10       83.56       93.35      3.82 o 
   0   5  10        7.23        4.96      3.72 o 
   1   5  10      168.62      177.74      4.97 o 
   2   5  10      174.43      184.81      7.50 o 
   3   5  10        2.50        2.73      3.72 o 
   4   5  10       28.65       40.34      6.44 o 
  -4   6  10       16.38       17.13      3.29 o 
  -3   6  10       38.32       42.10      3.89 o 
  -2   6  10      107.98      142.90      5.35 o 
  -1   6  10        9.36        5.92      4.15 o 
   0   6  10        2.58        3.09      2.22 o 
   1   6  10       68.64       62.48      3.35 o 
   2   6  10       41.57       32.19      4.41 o 
   3   6  10        3.09        7.12      3.61 o 
   4   6  10       44.11       46.42      6.75 o 
  -4   7  10       50.66       48.13      3.96 o 
  -3   7  10       32.19       33.19      3.80 o 
  -2   7  10      703.60      699.19     15.77 o 
  -1   7  10      181.71      203.10      6.82 o 
   0   7  10      605.34      514.48      9.52 o 
   1   7  10        0.79        3.24      2.89 o 
   2   7  10       26.57       42.13      2.99 o 
   3   7  10       27.75       29.74      8.36 o 
   4   7  10       28.39       37.75      6.66 o 
  -4   8  10       67.73       66.85      4.29 o 
  -3   8  10        4.35        5.27      2.55 o 
  -2   8  10      637.55      529.84     13.91 o 
  -1   8  10       74.53       76.30      5.42 o 
   0   8  10       69.85       63.84      3.91 o 
   1   8  10      283.05      290.23     13.86 o 
   2   8  10        2.69        4.64      2.31 o 
   3   8  10       70.21       74.59      6.34 o 
  -4   9  10        3.60        7.71      2.80 o 
  -3   9  10       40.07       54.23      4.72 o 
  -2   9  10       60.30       53.59      8.05 o 
  -1   9  10      200.09      209.72     12.70 o 
   0   9  10        6.36        2.87      2.49 o 
   1   9  10       39.64       41.41      3.50 o 
   2   9  10       18.79       29.43      4.58 o 
   3   9  10        6.70        4.70      4.01 o 
  -3  10  10       22.04       31.48      4.52 o 
  -2  10  10      113.67      124.19      7.22 o 
  -1  10  10      123.39      104.44      7.28 o 
   0  10  10       34.94       39.69      3.62 o 
   1  10  10       88.91       97.18      8.30 o 
   2  10  10        0.22        1.04      2.21 o 
   3  10  10        5.09       14.31      8.98 o 
  -3  11  10       89.00       85.16      5.36 o 
  -2  11  10       43.14       39.79      5.81 o 
  -1  11  10        1.16        3.56      3.35 o 
   0  11  10      106.08       96.87      6.35 o 
   1  11  10        6.36        7.67      2.25 o 
   2  11  10       43.71       51.97      4.15 o 
  -2  12  10        9.45        6.56      3.70 o 
  -1  12  10        5.94        9.44      3.79 o 
   0  12  10      153.23      163.66      8.10 o 
   1  12  10        2.00        4.64      2.67 o 
   2  12  10        1.49        6.25      2.70 o 
  -1  13  10       23.48       24.30      4.80 o 
   0  13  10      107.72       97.71      6.66 o 
   1  13  10       19.93       25.32      4.49 o 
  -5   1  11       52.68       50.79      5.58 o 
  -4   1  11       11.59       16.29      6.66 o 
  -3   1  11      181.05      199.19      8.10 o 
  -2   1  11       32.51       42.11      4.05 o 
  -1   1  11       20.03       29.00      3.35 o 
   0   1  11      126.17      104.82      3.62 o 
   1   1  11        0.26        9.79      1.79 o 
   2   1  11       57.25       55.80      5.04 o 
   3   1  11        3.15        4.60      3.92 o 
   4   1  11       21.68       17.25      4.98 o 
  -5   2  11       29.70       42.77      4.06 o 
  -4   2  11       69.56       72.48      6.35 o 
  -3   2  11        0.23        0.44      2.97 o 
  -2   2  11      234.59      241.11      9.29 o 
  -1   2  11       91.62       67.92      4.27 o 
   0   2  11       19.50       18.30      2.85 o 
   1   2  11      315.06      304.83      5.36 o 
   2   2  11       19.25       20.58      6.35 o 
   3   2  11       27.34       33.26      5.56 o 
   4   2  11        8.60        8.87      4.71 o 
  -5   3  11       30.40       40.54      3.65 o 
  -4   3  11       13.27       14.14      4.14 o 
  -3   3  11        0.64        0.00      3.04 o 
  -2   3  11        0.09        1.72      2.90 o 
  -1   3  11      589.06      614.11     12.37 o 
   0   3  11      539.74      505.77      8.56 o 
   1   3  11        4.61        3.81      1.66 o 
   2   3  11       27.12       43.49      5.04 o 
   3   3  11       28.55       37.08      5.58 o 
   4   3  11        9.34       13.17      4.98 o 
  -5   4  11        0.01        3.63      2.63 o 
  -4   4  11       60.22       57.47      3.85 o 
  -3   4  11        8.37       13.32      4.16 o 
  -2   4  11        4.17        9.63      3.57 o 
  -1   4  11        2.27        8.75      2.43 o 
   0   4  11       44.64       76.70      3.68 o 
   1   4  11        1.60        2.08      1.69 o 
   2   4  11       35.45       38.79      4.81 o 
   3   4  11      104.67       87.56      6.22 o 
   4   4  11        0.00        4.09      4.32 o 
  -4   5  11        6.30        9.21      2.90 o 
  -3   5  11      362.17      334.44     10.95 o 
  -2   5  11      118.18      124.17      4.54 o 
  -1   5  11        1.13        7.90      2.15 o 
   0   5  11      125.69      104.25      5.44 o 
   1   5  11       36.66       34.45      4.23 o 
   2   5  11      155.01      171.30      7.50 o 
   3   5  11       25.69       18.18      9.14 o 
   4   5  11       16.15       13.01      7.74 o 
  -4   6  11       50.99       49.47      3.96 o 
  -3   6  11      149.36      146.15      9.29 o 
  -2   6  11       18.88       16.33      2.46 o 
  -1   6  11       17.92       25.89      2.90 o 
   0   6  11       83.02       87.61      5.26 o 
   1   6  11        5.11       10.55      2.32 o 
   2   6  11       79.47       87.85      5.81 o 
   3   6  11      113.72      124.89      7.14 o 
   4   6  11        4.57        4.47      5.27 o 
  -4   7  11        5.55        7.57      2.81 o 
  -3   7  11        0.03        2.63      3.35 o 
  -2   7  11      187.14      193.74     10.69 o 
  -1   7  11       21.35       33.68      4.00 o 
   0   7  11       79.57       75.97      4.13 o 
   1   7  11      125.97      112.64      4.53 o 
   2   7  11       38.29       40.68      4.54 o 
   3   7  11        5.62        4.34      6.82 o 
  -4   8  11       51.84       48.14      4.12 o 
  -3   8  11       22.35       28.35      5.14 o 
  -2   8  11       52.37       61.50      5.46 o 
  -1   8  11       34.39       34.59      3.47 o 
   0   8  11       57.34       45.57      3.54 o 
   1   8  11      103.39      104.03      4.53 o 
   2   8  11       95.65       79.25      5.43 o 
   3   8  11       44.12       44.30      9.29 o 
  -4   9  11        8.06        9.39      3.01 o 
  -3   9  11      274.23      245.54     10.29 o 
  -2   9  11       14.92       13.01      4.38 o 
  -1   9  11      128.14      137.87     15.95 o 
   0   9  11      521.34      429.28     43.37 o 
   1   9  11        1.10        1.54      2.32 o 
   2   9  11      169.46      163.87     12.08 o 
   3   9  11       22.73       36.24      6.12 o 
  -3  10  11        1.55        0.00      3.87 o 
  -2  10  11        0.94        0.00      3.61 o 
  -1  10  11       59.17       63.10      5.42 o 
   0  10  11       90.03       92.73      4.65 o 
   1  10  11        6.08        9.45      2.88 o 
   2  10  11        1.33        4.99      4.01 o 
  -3  11  11        0.03        2.67      3.65 o 
  -2  11  11        1.24        5.58      5.89 o 
  -1  11  11       45.71       45.89      5.89 o 
   0  11  11       55.25       65.91      5.46 o 
   1  11  11       18.30       29.07      4.32 o 
   2  11  11       44.99       58.98      6.01 o 
  -2  12  11       47.18       40.86      7.90 o 
  -1  12  11        3.81       13.27      4.96 o 
   0  12  11       62.52       66.26      5.56 o 
   1  12  11      122.18      133.39      7.20 o 
  -1  13  11       33.31       40.56      8.52 o 
   0  13  11       30.87       37.45      4.98 o 
  -5   0  12       18.16       29.74      7.12 o 
  -4   0  12       21.22       40.58      8.36 o 
  -3   0  12       78.60       65.05      7.43 o 
  -2   0  12      656.09      699.79     20.45 o 
  -1   0  12      222.15      217.15      9.91 o 
   0   0  12        5.77       12.08      3.72 o 
   1   0  12      812.40      881.86     38.88 o 
   2   0  12      112.14      131.04      9.91 o 
   3   0  12       55.86       43.06      8.67 o 
   4   0  12        0.00        0.00      5.89 o 
  -5   1  12        3.44        4.50      3.79 o 
  -4   1  12        0.35        4.87      3.70 o 
  -3   1  12       87.40      102.25      6.13 o 
  -2   1  12        8.83        6.66      3.29 o 
  -1   1  12      943.52      970.75     16.43 o 
   0   1  12       55.90       53.72      3.83 o 
   1   1  12      114.57      114.87      3.85 o 
   2   1  12        7.61       11.05      4.27 o 
   3   1  12        2.43        9.22      4.49 o 
   4   1  12       31.93       39.41      7.74 o 
  -5   2  12       15.14       24.84      6.35 o 
  -4   2  12        0.09        1.15      3.35 o 
  -3   2  12      182.07      202.45      8.32 o 
  -2   2  12        1.04        2.83      2.97 o 
  -1   2  12       83.53       84.66      4.80 o 
   0   2  12       91.23       71.98      3.36 o 
   1   2  12       22.38       19.63      2.12 o 
   2   2  12        5.02        4.49      3.72 o 
   3   2  12        1.44        0.74      3.92 o 
   4   2  12        0.03        3.10      4.38 o 
  -5   3  12       35.50       38.92      5.87 o 
  -4   3  12       52.49       46.55      5.50 o 
  -3   3  12      165.61      179.58      7.99 o 
  -2   3  12       67.71       72.77      5.24 o 
  -1   3  12       79.14       77.24      5.30 o 
   0   3  12      301.14      296.40      6.60 o 
   1   3  12      436.20      398.20      6.56 o 
   2   3  12      290.56      306.45     17.04 o 
   3   3  12       57.74       66.82      6.00 o 
   4   3  12       10.58       10.18      6.82 o 
  -4   4  12       41.93       45.29      5.50 o 
  -3   4  12       40.14       48.83      5.43 o 
  -2   4  12       66.58       93.05      5.80 o 
  -1   4  12       50.91       49.30      3.27 o 
   0   4  12      309.61      278.80      8.54 o 
   1   4  12       39.01       45.53      3.00 o 
   2   4  12        0.28       11.22      4.09 o 
   3   4  12       33.39       35.66      5.51 o 
   4   4  12        4.49        8.69      4.39 o 
  -4   5  12        4.87        7.57      3.79 o 
  -3   5  12       78.22       64.32      5.58 o 
  -2   5  12      272.27      241.50     16.03 o 
  -1   5  12       23.77       17.48      2.82 o 
   0   5  12        0.04        0.26      2.06 o 
   1   5  12       93.25       81.36      3.87 o 
   2   5  12        6.94        4.83      3.38 o 
   3   5  12      110.18      133.24      7.50 o 
   4   5  12        0.01        7.43      7.12 o 
  -4   6  12       28.94       29.18      7.12 o 
  -3   6  12      122.33      110.39     10.69 o 
  -2   6  12       20.68       10.55      4.75 o 
  -1   6  12      122.70      103.45      4.54 o 
   0   6  12       84.23       63.00      5.36 o 
   1   6  12      121.07      134.02      6.25 o 
   2   6  12       95.70       97.00      6.17 o 
   3   6  12       11.38        7.51      4.17 o 
  -4   7  12        1.78        2.37      7.43 o 
  -3   7  12      106.89      109.78      7.00 o 
  -2   7  12        3.47        6.59      3.72 o 
  -1   7  12      765.45      703.18     28.99 o 
   0   7  12       58.54       53.20      4.71 o 
   1   7  12      208.89      207.37      6.09 o 
   2   7  12       86.53       82.73      9.14 o 
   3   7  12        8.06       19.21      8.36 o 
  -4   8  12        9.04       18.98      4.91 o 
  -3   8  12       11.23       17.33      4.96 o 
  -2   8  12       19.34       23.20      5.27 o 
  -1   8  12        2.38        5.35      2.63 o 
   0   8  12       10.62       19.47      3.19 o 
   1   8  12        0.77        2.83      2.23 o 
   2   8  12       72.24       77.97      5.58 o 
   3   8  12       32.09       43.99      9.91 o 
  -3   9  12        2.64        7.45      4.09 o 
  -2   9  12        2.75        6.56      3.92 o 
  -1   9  12       51.74       56.07      8.05 o 
   0   9  12      390.67      342.95     10.05 o 
   1   9  12        0.01        3.56      2.19 o 
   2   9  12        2.89        6.20      7.12 o 
   3   9  12        2.13        4.98      4.17 o 
  -3  10  12        0.27        2.87      3.57 o 
  -2  10  12      107.45      108.99      7.22 o 
  -1  10  12      103.84       94.33      7.12 o 
   0  10  12      159.83      155.73      5.89 o 
   1  10  12       15.99       23.99      3.16 o 
   2  10  12        1.04        7.12      6.20 o 
  -2  11  12        1.33        0.00      5.58 o 
  -1  11  12      157.46      138.48      7.55 o 
   0  11  12        9.46        8.82      3.49 o 
   1  11  12       77.33       77.79      4.54 o 
   2  11  12        1.12        6.89      3.55 o 
  -2  12  12        0.01        4.34      5.27 o 
  -1  12  12        2.50        4.39      3.48 o 
   0  12  12        2.97        5.89      4.49 o 
   1  12  12       17.88       25.26      3.50 o 
  -5   1  13       12.12       14.88      4.68 o 
  -4   1  13      124.73      130.15      7.55 o 
  -3   1  13       25.39       53.01      9.76 o 
  -2   1  13       44.06       43.47      4.96 o 
  -1   1  13      545.78      557.17     22.61 o 
   0   1  13      476.82      469.29      8.47 o 
   1   1  13      290.02      280.15      6.43 o 
   2   1  13        0.47        0.00      3.48 o 
   3   1  13       13.81       16.94      5.02 o 
   4   1  13        0.07        0.00      4.14 o 
  -4   2  13       62.61       78.69      6.35 o 
  -3   2  13      129.71      126.08      7.12 o 
  -2   2  13      242.33      314.08     12.70 o 
  -1   2  13       15.97       11.63      3.26 o 
   0   2  13     1095.86     1007.39     13.79 o 
   1   2  13       37.87       49.01      3.05 o 
   2   2  13       28.34       51.54      5.26 o 
   3   2  13       82.15       60.59      6.13 o 
   4   2  13        0.01        0.00      4.05 o 
  -4   3  13        6.38        6.98      5.42 o 
  -3   3  13        8.73       11.96      4.05 o 
  -2   3  13      136.47      122.94      7.12 o 
  -1   3  13       35.97       28.22      4.02 o 
   0   3  13        0.87        0.00      1.95 o 
   1   3  13      124.45      122.01      4.39 o 
   2   3  13       84.29       79.82      6.00 o 
   3   3  13        2.37       12.24      4.58 o 
   4   3  13        9.05       15.61      5.24 o 
  -4   4  13        9.47       14.13      4.45 o 
  -3   4  13        0.42        5.58      3.92 o 
  -2   4  13        5.02        9.15      3.65 o 
  -1   4  13        9.00       16.91      2.94 o 
   0   4  13        0.47        0.00      2.06 o 
   1   4  13        4.16        7.45      2.14 o 
   2   4  13       67.24       84.24      6.00 o 
   3   4  13        3.01        0.00      3.70 o 
  -4   5  13       20.01       16.45      5.73 o 
  -3   5  13      183.26      193.34      8.75 o 
  -2   5  13      402.57      408.12      8.80 o 
  -1   5  13      405.29      399.39      8.53 o 
   0   5  13       59.44       61.63      3.73 o 
   1   5  13      139.42      152.29      4.93 o 
   2   5  13       12.42       20.30      4.54 o 
   3   5  13       28.93       41.11      6.22 o 
  -4   6  13       36.07       44.12      6.56 o 
  -3   6  13        0.74        0.00      4.34 o 
  -2   6  13      136.44      140.46      5.25 o 
  -1   6  13        0.40        4.00      2.38 o 
   0   6  13       51.66       43.22      4.12 o 
   1   6  13        0.12        4.36      2.10 o 
   2   6  13      103.85      116.58      6.83 o 
   3   6  13        3.39       10.48      4.53 o 
  -4   7  13        0.05        0.00      3.48 o 
  -3   7  13      127.08      119.45      7.44 o 
  -2   7  13       29.95       40.55      5.87 o 
  -1   7  13       10.19       13.20      4.35 o 
   0   7  13       49.70       52.45      3.75 o 
   1   7  13       99.79      101.83      5.58 o 
   2   7  13       49.03       45.74      4.75 o 
   3   7  13       18.05       25.90      4.58 o 
  -3   8  13        2.68        0.00      3.04 o 
  -2   8  13      265.30      261.51     16.26 o 
  -1   8  13      113.55      112.77      5.01 o 
   0   8  13       46.79       52.01      4.71 o 
   1   8  13        6.79       13.39      4.29 o 
   2   8  13        0.57        6.87      3.66 o 
   3   8  13       34.18       29.43      9.29 o 
  -3   9  13       14.70       17.30      4.61 o 
  -2   9  13       45.78       48.94      5.34 o 
  -1   9  13      100.56       91.27      6.34 o 
   0   9  13       40.37       40.17      3.78 o 
   1   9  13      116.72      118.72      6.10 o 
   2   9  13        1.09        6.91      5.11 o 
  -3  10  13        0.26        0.00      3.35 o 
  -2  10  13       38.99       48.47      6.68 o 
  -1  10  13        9.60       12.39      6.20 o 
   0  10  13        0.36        8.88      3.02 o 
   1  10  13        5.77       14.38      3.42 o 
   2  10  13        8.64       19.83      7.43 o 
  -2  11  13        0.43        3.51      3.61 o 
  -1  11  13       85.06       70.86      5.91 o 
   0  11  13        2.80        5.93      3.35 o 
   1  11  13       14.00       23.47      3.72 o 
  -1  12  13        1.77        3.25      3.50 o 
   0  12  13      114.66      108.59      6.68 o 
  -4   0  14        3.95       10.22      5.58 o 
  -3   0  14      372.72      353.46     16.11 o 
  -2   0  14        9.45        4.34      4.65 o 
  -1   0  14      380.84      440.50     15.18 o 
   0   0  14     2074.79     1911.03     27.22 o 
   1   0  14        1.17        0.00      4.03 o 
   2   0  14      266.62      288.71     14.56 o 
   3   0  14       14.06        0.00      5.89 o 
  -4   1  14        2.18        0.70      4.18 o 
  -3   1  14        2.03        0.00      4.65 o 
  -2   1  14      130.32      114.77      6.35 o 
  -1   1  14       19.46       30.49      4.38 o 
   0   1  14      225.05      217.22      5.93 o 
   1   1  14      235.52      211.58     11.15 o 
   2   1  14      106.82       98.34      7.28 o 
   3   1  14        3.47        1.19      4.14 o 
  -4   2  14       20.67       25.90      7.59 o 
  -3   2  14       32.70       28.50      5.24 o 
  -2   2  14        6.24       11.48      4.01 o 
  -1   2  14       49.58       56.54      4.58 o 
   0   2  14        0.42        0.85      3.67 o 
   1   2  14      170.86      160.17      7.32 o 
   2   2  14        0.38        2.32      3.72 o 
   3   2  14       82.86       77.15      6.46 o 
  -4   3  14       86.59       81.87     15.64 o 
  -3   3  14       18.70        7.29      4.14 o 
  -2   3  14      121.53      131.39      7.01 o 
  -1   3  14      112.66      102.87      5.77 o 
   0   3  14       37.43       37.18      3.14 o 
   1   3  14      109.16      103.54      7.74 o 
   2   3  14        1.78        2.03      3.57 o 
   3   3  14        3.00        0.00      7.90 o 
  -4   4  14        0.05        0.00      3.26 o 
  -3   4  14       78.84       74.50      6.13 o 
  -2   4  14      499.60      515.29     13.47 o 
  -1   4  14      614.26      616.07     11.01 o 
   0   4  14        7.14       14.97      2.91 o 
   1   4  14        0.21        0.56      3.87 o 
   2   4  14      131.47      142.89      8.52 o 
   3   4  14       47.01       38.50      6.22 o 
  -4   5  14        1.30        3.46      3.57 o 
  -3   5  14        5.68        8.72      4.27 o 
  -2   5  14      108.75      104.54      4.69 o 
  -1   5  14       17.28       29.26      3.32 o 
   0   5  14       15.43       18.53      3.04 o 
   1   5  14       32.67       32.79      5.89 o 
   2   5  14       49.98       50.38      5.72 o 
   3   5  14        0.05        0.00      4.01 o 
  -4   6  14        2.04        2.37      3.92 o 
  -3   6  14        3.63        4.12      4.05 o 
  -2   6  14        2.55        7.74      2.56 o 
  -1   6  14        4.80        6.24      2.57 o 
   0   6  14       72.30       63.61      5.14 o 
   1   6  14       15.50       18.90      6.82 o 
   2   6  14       83.49       82.34      6.03 o 
   3   6  14        4.75       14.76      4.81 o 
  -3   7  14        0.13        0.00      3.56 o 
  -2   7  14      149.83      145.75      7.76 o 
  -1   7  14        0.70        3.92      4.06 o 
   0   7  14       32.51       35.35      3.47 o 
   1   7  14        0.10        0.54      2.67 o 
   2   7  14        2.81        3.58      3.72 o 
   3   7  14        6.59        9.91      4.03 o 
  -3   8  14       55.09       49.09      5.79 o 
  -2   8  14        3.79        3.68      3.70 o 
  -1   8  14       22.08       24.38      3.50 o 
   0   8  14       39.51       44.65      4.08 o 
   1   8  14       85.43       77.70      9.14 o 
   2   8  14       10.28        9.84      4.07 o 
  -3   9  14       79.24       73.69      6.31 o 
  -2   9  14        6.22       10.70      4.23 o 
  -1   9  14       26.24       26.71      5.02 o 
   0   9  14        7.86       19.09      4.57 o 
   1   9  14       12.24       10.84      6.20 o 
   2   9  14        8.69       14.29      3.47 o 
  -2  10  14        0.05        3.56      4.80 o 
  -1  10  14       15.96       13.29      6.51 o 
   0  10  14       28.17       30.66      4.90 o 
   1  10  14        1.47        4.43      2.97 o 
  -1  11  14        1.71        4.10      4.34 o 
   0  11  14        3.09        5.91      3.39 o 
  -4   1  15        1.17        6.43      3.83 o 
  -3   1  15        0.09        0.00      3.48 o 
  -2   1  15       51.03       60.73      5.26 o 
  -1   1  15       35.39       42.84      4.82 o 
   0   1  15       84.31       89.58      4.20 o 
   1   1  15      546.23      525.20     22.46 o 
   2   1  15       15.73       25.63      5.48 o 
   3   1  15        7.95        5.97      4.58 o 
  -4   2  15       68.64       65.13      6.13 o 
  -3   2  15      141.32      147.15      7.99 o 
  -2   2  15       44.15       31.71      5.14 o 
  -1   2  15      634.89      682.35     14.46 o 
   0   2  15       18.46       15.59      3.55 o 
   1   2  15      244.78      232.01      9.09 o 
   2   2  15      271.91      274.92     10.51 o 
   3   2  15       58.35       64.00      6.34 o 
  -4   3  15       18.91       31.63      5.58 o 
  -3   3  15       15.00       12.17      4.36 o 
  -2   3  15        1.59        9.30      3.79 o 
  -1   3  15      166.12      146.62      5.48 o 
   0   3  15       64.83       56.34      4.23 o 
   1   3  15        3.38        7.83      3.57 o 
   2   3  15        0.08        0.00      3.48 o 
   3   3  15        0.88        4.71      4.34 o 
  -4   4  15        1.43        3.65      3.61 o 
  -3   4  15       10.83       12.82      7.12 o 
  -2   4  15        1.93        0.00      3.39 o 
  -1   4  15       21.22       24.90      3.55 o 
   0   4  15       47.85       44.35      3.60 o 
   1   4  15      120.02      101.77      8.67 o 
   2   4  15        3.01        1.56      3.92 o 
   3   4  15        0.09        0.00      3.79 o 
  -4   5  15       12.46       13.69      4.49 o 
  -3   5  15        1.63        0.24      3.65 o 
  -2   5  15       30.65       23.26      3.30 o 
  -1   5  15       46.92       49.31      4.76 o 
   0   5  15      177.55      171.35      5.81 o 
   1   5  15       19.95       31.21     11.00 o 
   2   5  15       54.78       44.52      6.66 o 
   3   5  15      179.99      178.83      9.07 o 
  -3   6  15       77.12       81.55      6.66 o 
  -2   6  15       35.85       39.49      4.23 o 
  -1   6  15        0.11        0.63      2.34 o 
   0   6  15       25.14       29.05      4.37 o 
   1   6  15       77.45       79.61      8.67 o 
   2   6  15        9.39       15.12      5.11 o 
  -3   7  15       56.40       49.48      8.83 o 
  -2   7  15        3.15        0.00      3.09 o 
  -1   7  15       59.85       54.16      3.80 o 
   0   7  15       26.96       24.75      3.62 o 
   1   7  15        6.60        8.36      5.89 o 
   2   7  15        1.54        6.99      3.87 o 
  -3   8  15       46.73       58.89      6.00 o 
  -2   8  15       15.59       23.02      4.90 o 
  -1   8  15       56.77       58.96      4.14 o 
   0   8  15       26.62       22.73      3.51 o 
   1   8  15        2.30        0.00      4.65 o 
   2   8  15       16.36       18.63      4.65 o 
  -2   9  15       36.69       52.46      5.46 o 
  -1   9  15       26.37       34.05      5.48 o 
   0   9  15        0.03        1.20      2.49 o 
   1   9  15       54.44       61.03      7.74 o 
  -2  10  15        0.38        4.87      3.94 o 
  -1  10  15       12.93       17.04      4.60 o 
   0  10  15        9.28        7.71      2.90 o 
   1  10  15        4.11       13.63      5.89 o 
  -4   0  16       83.95       79.61      9.29 o 
  -3   0  16        3.88        0.00      4.96 o 
  -2   0  16       91.12       71.25      8.05 o 
  -1   0  16      144.07      155.51      9.91 o 
   0   0  16      162.71      158.86      8.52 o 
   1   0  16      651.56      600.04     21.37 o 
   2   0  16       10.89       13.63      6.82 o 
   3   0  16       18.29       23.54      8.05 o 
  -4   1  16        7.58        9.96      4.14 o 
  -3   1  16        1.76        1.85      3.83 o 
  -2   1  16      148.93      164.23      7.77 o 
  -1   1  16        1.96        4.44      3.26 o 
   0   1  16      183.83      167.14      4.91 o 
   1   1  16       69.39       71.23      5.80 o 
   2   1  16        3.74        3.73      4.27 o 
   3   1  16       20.56       13.63      4.82 o 
  -4   2  16        0.06        1.64      3.70 o 
  -3   2  16        0.71        0.00      3.48 o 
  -2   2  16        1.12        0.00      3.17 o 
  -1   2  16      136.39      134.33      5.42 o 
   0   2  16      227.16      193.60      6.00 o 
   1   2  16      141.18      135.36      7.34 o 
   2   2  16       83.12       74.26      6.35 o 
   3   2  16       20.00       14.90      4.80 o 
  -4   3  16       20.80       35.18      5.80 o 
  -3   3  16        5.30        0.00      3.48 o 
  -2   3  16       39.28       55.49      5.36 o 
  -1   3  16       57.25       47.24      3.88 o 
   0   3  16      458.06      413.83      8.85 o 
   1   3  16       37.63       44.63      5.78 o 
   2   3  16      291.56      290.74     11.06 o 
   3   3  16        0.35        2.40      4.01 o 
  -4   4  16       14.70       15.72      6.20 o 
  -3   4  16       10.06       13.21      4.45 o 
  -2   4  16       88.20       77.50      4.32 o 
  -1   4  16       33.61       40.77      4.70 o 
   0   4  16       19.77       29.30      4.28 o 
   1   4  16       85.65       93.57      6.31 o 
   2   4  16       71.33       68.99      6.25 o 
   3   4  16        6.76        5.75      5.27 o 
  -3   5  16        0.43        1.37      5.73 o 
  -2   5  16        3.17        6.84      2.63 o 
  -1   5  16      131.13      115.44      5.15 o 
   0   5  16        1.96        0.00      3.17 o 
   1   5  16        3.49        2.65      3.49 o 
   2   5  16        2.04        8.98      5.73 o 
  -3   6  16       12.89       23.30      5.34 o 
  -2   6  16        9.07        6.29      2.62 o 
  -1   6  16       10.26       14.00      2.89 o 
   0   6  16       12.48       17.96      3.25 o 
   1   6  16       91.57       76.46      5.87 o 
   2   6  16        6.30        5.77      4.65 o 
  -3   7  16        5.69        8.44      4.27 o 
  -2   7  16       91.66      108.16      7.06 o 
  -1   7  16        0.01        0.62      2.32 o 
   0   7  16       77.09       73.95      7.28 o 
   1   7  16        0.60        2.79      5.27 o 
   2   7  16       22.06       25.17      4.91 o 
  -2   8  16       19.83       14.92      3.94 o 
  -1   8  16       28.60       30.68      3.43 o 
   0   8  16        9.87       13.40      3.09 o 
   1   8  16        2.22        5.58      5.58 o 
  -2   9  16        7.14        9.68      4.01 o 
  -1   9  16        6.29        8.05      6.51 o 
   0   9  16        9.72       13.22      2.95 o 
   1   9  16        4.62       16.11      6.20 o 
  -1  10  16       34.46       35.56      5.58 o 
   0  10  16        1.69        2.31      3.13 o 
  -4   1  17        2.86        0.44      6.20 o 
  -3   1  17       85.21       75.64      6.46 o 
  -2   1  17        5.33       15.31      4.36 o 
  -1   1  17      157.41      145.76      7.01 o 
   0   1  17      272.26      256.61      6.71 o 
   1   1  17       82.32       72.72      5.80 o 
   2   1  17        1.17        0.48      5.11 o 
  -3   2  17        0.26        1.83      3.92 o 
  -2   2  17       93.93       87.82      6.35 o 
  -1   2  17        2.55        4.82      2.69 o 
   0   2  17       83.93       81.01      4.32 o 
   1   2  17        5.80        4.18      3.72 o 
   2   2  17        2.54        5.62      4.96 o 
  -3   3  17       39.10       51.64      5.80 o 
  -2   3  17       32.37       32.37      5.48 o 
  -1   3  17       12.54       13.45      3.08 o 
   0   3  17       24.50       31.48      3.68 o 
   1   3  17       15.67       21.66      4.68 o 
   2   3  17        0.78        0.00      4.18 o 
  -3   4  17        0.65        0.00      3.61 o 
  -2   4  17        3.49        6.17      2.56 o 
  -1   4  17        2.29        7.20      2.76 o 
   0   4  17        8.67       10.45      3.03 o 
   1   4  17       32.37       33.05      5.51 o 
   2   4  17        6.11        6.42      7.59 o 
  -3   5  17       28.27       30.13      5.91 o 
  -2   5  17       79.02       95.37      4.91 o 
  -1   5  17      171.50      154.99      7.13 o 
   0   5  17        0.17        6.39      2.67 o 
   1   5  17       25.20       33.19      5.42 o 
   2   5  17      140.56      129.84      7.97 o 
  -3   6  17       16.38       26.88      5.73 o 
  -2   6  17        0.41        0.00      3.48 o 
  -1   6  17        4.88        4.85      2.61 o 
   0   6  17        5.34        7.89      3.83 o 
   1   6  17        0.02        3.50      3.32 o 
   2   6  17       25.76       34.91      5.81 o 
  -2   7  17       27.42       22.57      4.98 o 
  -1   7  17        1.41        2.99      3.11 o 
   0   7  17       11.51       14.71      3.76 o 
   1   7  17        3.30        4.65      3.50 o 
  -2   8  17       17.51        7.68      3.94 o 
  -1   8  17       30.77       37.06      7.59 o 
   0   8  17        1.89        9.07      5.64 o 
   1   8  17        0.05        4.34      5.27 o 
  -1   9  17       17.91       10.33      6.82 o 
   0   9  17       52.99       55.36      3.78 o 
  -3   0  18       28.46       13.32      6.82 o 
  -2   0  18       19.19       42.44      8.67 o 
  -1   0  18       28.98       43.37      6.82 o 
   0   0  18       18.80       28.19      6.82 o 
   1   0  18       80.59       70.63      8.36 o 
   2   0  18       22.07       22.30      7.74 o 
  -3   1  18       49.78       56.49      7.22 o 
  -2   1  18        2.68        1.69      3.70 o 
  -1   1  18       27.86       29.42      4.92 o 
   0   1  18        1.65        5.95      2.41 o 
   1   1  18        0.73        1.03      3.17 o 
   2   1  18       41.34       35.17      6.00 o 
  -3   2  18       10.40       13.84      4.80 o 
  -2   2  18        4.64        2.15      6.04 o 
  -1   2  18       23.27       23.22      3.58 o 
   0   2  18        1.69        0.00      1.98 o 
   1   2  18       23.42       19.13      4.68 o 
   2   2  18        5.92       10.26      4.68 o 
  -3   3  18        4.07        6.06      4.01 o 
  -2   3  18       36.21       23.90      5.73 o 
  -1   3  18       28.11       40.27      4.00 o 
   0   3  18       21.17       25.00      3.72 o 
   1   3  18       74.99       66.50      8.98 o 
   2   3  18        0.66        1.53      3.83 o 
  -3   4  18        0.04        1.24      5.73 o 
  -2   4  18       11.32       16.83      3.31 o 
  -1   4  18        1.41        2.83      2.32 o 
   0   4  18        0.23        2.92      2.68 o 
   1   4  18        0.21        0.36      3.35 o 
   2   4  18       20.89       20.14      5.27 o 
  -3   5  18       11.80       10.07      5.73 o 
  -2   5  18        3.03        1.98      2.60 o 
  -1   5  18        0.56        5.97      2.90 o 
   0   5  18        9.80       15.39      3.38 o 
   1   5  18        4.49        7.76      3.70 o 
  -2   6  18       34.25       39.47      6.35 o 
  -1   6  18        7.95        7.35      2.91 o 
   0   6  18        2.19        0.00      7.28 o 
   1   6  18       31.50       31.57      5.46 o 
  -2   7  18        0.46        4.16      3.87 o 
  -1   7  18       35.96       44.19      5.50 o 
   0   7  18       16.19       17.50      8.36 o 
   1   7  18        4.12        9.08      3.79 o 
  -1   8  18        3.21        8.33      3.65 o 
   0   8  18        0.78        0.00      2.63 o 
  -3   1  19        1.53        0.00      4.01 o 
  -2   1  19        0.03        0.00      3.50 o 
  -1   1  19       37.13       45.69      4.08 o 
   0   1  19        3.15        4.96      3.50 o 
   1   1  19       23.37       17.29      5.42 o 
  -3   2  19        5.95        1.12      4.14 o 
  -2   2  19       23.88       43.13      5.64 o 
  -1   2  19       10.09       16.44      3.48 o 
   0   2  19       50.89       45.86      4.80 o 
   1   2  19       12.20       19.08      4.58 o 
  -2   3  19        2.91        4.98      2.61 o 
  -1   3  19       41.55       43.30      4.04 o 
   0   3  19        2.94        0.00      4.34 o 
   1   3  19        0.36        1.20      3.48 o 
  -2   4  19        6.14        6.84      3.86 o 
  -1   4  19        0.47        0.00      2.52 o 
   0   4  19        2.43        1.24      4.65 o 
   1   4  19        4.60        2.48      3.70 o 
  -2   5  19        0.08        4.03      2.70 o 
  -1   5  19        7.12        9.80      3.21 o 
   0   5  19        2.96        3.41      4.96 o 
   1   5  19       19.86       25.61      5.28 o 
  -1   6  19       28.82       31.82      3.85 o 
   0   6  19       16.40       19.52      5.89 o 
  -2   0  20        3.15        0.00      4.96 o 
  -1   0  20       29.51       32.68      5.26 o 
   0   0  20        0.60        1.86      4.65 o 
   1   0  20        0.70        2.48      4.65 o 
  -2   1  20       57.46       48.78      5.58 o 
  -1   1  20       27.51       41.55      4.17 o 
   0   1  20        3.96        6.44      3.35 o 
   1   1  20        1.03        5.58      5.42 o 
  -2   2  20        3.91        1.08      4.49 o 
  -1   2  20        0.00        1.83      2.73 o 
   0   2  20        0.11        4.83      3.35 o 
   1   2  20        5.33        0.66      3.35 o 
  -2   3  20        4.86        6.63      2.96 o 
  -1   3  20       16.87       21.46      3.69 o 
   0   3  20       37.40       41.49      5.12 o 
  -1   4  20        1.67        5.43      2.85 o 
   0   4  20        5.84       10.84      5.58 o 
  -1   5  20        6.48        5.10      2.77 o 
  -1   1  21        0.09        0.62      2.74 o 
   0   1  21        8.45        4.79      3.79 o 
                                                 
